# Supplementary material for: Identification of novel Tet(X6)-Tet(X2) recombinant variant in Elizabethkingia meningoseptica from a bullfrog farm and downstream river in China
Source: Front Microbiol. 2024 Jul 31;15:1453801. doi: 10.3389/fmicb.2024.1453801 (PMC11322121; doi:10.3389/fmicb.2024.1453801)
Supplement: Supplementary file 2 [file Data_Sheet_2.CSV]

	CW3-1/1-53956	GCA_001718075.1_ASM171807v1_genomic/1-53956	GCA_001853405.1_ASM185340v1_genomic/1-53956	GCA_001853425.1_ASM185342v1_genomic/1-53956	GCA_002294465.1_ASM229446v1_genomic/1-53956	GCA_002887275.1_ASM288727v1_genomic/1-53956	GCA_017124615.1_PDT000949493.1_genomic/1-53956	GCA_017124635.1_PDT000949492.1_genomic/1-53956	GCA_017124655.1_PDT000949494.1_genomic/1-53956	GCA_017124775.1_PDT000949495.1_genomic/1-53956	GCF_000367325.1_ASM36732v1_genomic/1-53956	GCF_000401415.1_ASM40141v1_genomic/1-53956	GCF_002002525.1_ASM200252v1_genomic/1-53956	GCF_002022105.1_ASM202210v1_genomic/1-53956	GCF_002022145.1_ASM202214v1_genomic/1-53956	GCF_002023305.1_ASM202330v1_genomic/1-53956	GCF_002023435.1_ASM202343v1_genomic/1-53956	GCF_002023465.1_ASM202346v1_genomic/1-53956	GCF_002023505.1_ASM202350v1_genomic/1-53956	GCF_002023585.1_ASM202358v1_genomic/1-53956	GCF_009764275.1_ASM976427v1_genomic/1-53956	GCF_011612125.1_ASM1161212v1_genomic/1-53956	GCF_014219105.1_ASM1421910v1_genomic/1-53956	GCF_014219125.1_ASM1421912v1_genomic/1-53956	GCF_014219135.1_ASM1421913v1_genomic/1-53956	GCF_014219145.1_ASM1421914v1_genomic/1-53956	GCF_014219165.1_ASM1421916v1_genomic/1-53956	GCF_014219205.1_ASM1421920v1_genomic/1-53956	GCF_014219225.1_ASM1421922v1_genomic/1-53956	GCF_014219235.1_ASM1421923v1_genomic/1-53956	GCF_014219245.1_ASM1421924v1_genomic/1-53956	GCF_014219285.1_ASM1421928v1_genomic/1-53956	GCF_014219295.1_ASM1421929v1_genomic/1-53956	GCF_014219325.1_ASM1421932v1_genomic/1-53956	GCF_014219335.1_ASM1421933v1_genomic/1-53956	GCF_014219345.1_ASM1421934v1_genomic/1-53956	GCF_014219385.1_ASM1421938v1_genomic/1-53956	GCF_014219395.1_ASM1421939v1_genomic/1-53956	GCF_014219425.1_ASM1421942v1_genomic/1-53956	GCF_014219435.1_ASM1421943v1_genomic/1-53956	GCF_014219455.1_ASM1421945v1_genomic/1-53956	GCF_014220785.1_ASM1422078v1_genomic/1-53956	GCF_014220795.1_ASM1422079v1_genomic/1-53956	GCF_014220805.1_ASM1422080v1_genomic/1-53956	GCF_014220845.1_ASM1422084v1_genomic/1-53956	GCF_014220855.1_ASM1422085v1_genomic/1-53956	GCF_015704955.1_ASM1570495v1_genomic/1-53956	GCF_023336685.1_ASM2333668v1_genomic/1-53956	GCF_023374105.1_ASM2337410v1_genomic/1-53956
CW3-1/1-53956	0	12445	12106	12445	12111	17831	12790	13266	12139	12115	17837	17824	12112	17831	12095	14714	12106	12448	13309	17719	17771	17833	12120	12120	12116	12120	12117	12108	12130	12109	12108	12131	12130	12109	12109	12112	12117	12121	12112	12110	12116	12111	12117	12120	12118	12120	12132	17434	17436
GCA_001718075.1_ASM171807v1_genomic/1-53956	12445	0	7546	0	7555	17602	12867	13272	7473	7448	17610	17595	7444	17602	7427	14537	7546	53	10468	17427	17601	17604	7449	7449	7445	7451	7448	7439	7464	7440	7439	7465	7464	7438	7438	7443	7448	7452	7441	7441	7445	7440	7446	7451	7447	7451	7464	17339	17341
GCA_001853405.1_ASM185340v1_genomic/1-53956	12106	7546	0	7546	33	17026	11954	12280	1774	1749	17034	17008	1745	17026	1730	14153	0	7547	9077	16859	16973	17028	1752	1752	1748	1752	1749	1739	1765	1740	1739	1766	1765	1740	1740	1738	1749	1753	1744	1742	1748	1743	1749	1752	1750	1752	1766	16598	16600
GCA_001853425.1_ASM185342v1_genomic/1-53956	12445	0	7546	0	7555	17602	12867	13272	7473	7448	17610	17595	7444	17602	7427	14537	7546	53	10468	17427	17601	17604	7449	7449	7445	7451	7448	7439	7464	7440	7439	7465	7464	7438	7438	7443	7448	7452	7441	7441	7445	7440	7446	7451	7447	7451	7464	17339	17341
GCA_002294465.1_ASM229446v1_genomic/1-53956	12111	7555	33	7555	0	17029	11957	12283	1779	1754	17037	17011	1750	17029	1735	14158	33	7556	9082	16862	16976	17031	1755	1755	1751	1755	1752	1742	1770	1743	1742	1771	1770	1743	1743	1741	1752	1756	1747	1745	1751	1746	1752	1755	1753	1755	1771	16603	16605
GCA_002887275.1_ASM288727v1_genomic/1-53956	17831	17602	17026	17602	17029	0	17841	18231	16945	16920	10	40	16916	2	16901	18232	17026	17602	17853	12114	11563	4	16929	16929	16925	16929	16926	16917	16936	16918	16917	16937	16936	16918	16918	16921	16926	16930	16921	16919	16925	16920	16926	16929	16927	16929	16936	18369	18371
GCA_017124615.1_PDT000949493.1_genomic/1-53956	12790	12867	11954	12867	11957	17841	0	6067	11775	11752	17849	17841	11748	17841	11733	14831	11954	12866	13022	17565	17735	17843	11755	11755	11751	11755	11752	11742	11768	11743	11742	11769	11768	11743	11743	11747	11752	11756	11747	11745	11751	11746	11752	11755	11753	11755	11769	17383	17385
GCA_017124635.1_PDT000949492.1_genomic/1-53956	13266	13272	12280	13272	12283	18231	6067	0	12135	12112	18239	18225	12108	18231	12093	15033	12280	13269	13088	18061	18061	18233	12117	12117	12113	12117	12114	12104	12128	12105	12104	12129	12128	12105	12105	12109	12114	12118	12109	12107	12113	12108	12114	12117	12115	12117	12129	17743	17745
GCA_017124655.1_PDT000949494.1_genomic/1-53956	12139	7473	1774	7473	1779	16945	11775	12135	0	55	16953	16925	51	16945	60	14044	1774	7470	9074	16766	16819	16947	122	122	118	122	119	112	77	113	112	78	77	113	113	116	119	125	116	114	118	115	119	122	120	122	64	16403	16409
GCA_017124775.1_PDT000949495.1_genomic/1-53956	12115	7448	1749	7448	1754	16920	11752	12112	55	0	16928	16900	26	16920	35	14019	1749	7445	9049	16740	16793	16922	97	97	93	97	94	87	52	88	87	53	52	88	88	91	94	100	91	89	93	90	94	97	95	97	47	16377	16383
GCF_000367325.1_ASM36732v1_genomic/1-53956	17837	17610	17034	17610	17037	10	17849	18239	16953	16928	0	44	16924	12	16909	18240	17034	17610	17861	12122	11565	12	16937	16937	16933	16937	16934	16925	16944	16926	16925	16945	16944	16926	16926	16929	16934	16938	16929	16927	16933	16928	16934	16937	16935	16937	16944	18375	18377
GCF_000401415.1_ASM40141v1_genomic/1-53956	17824	17595	17008	17595	17011	40	17841	18225	16925	16900	44	0	16896	42	16881	18227	17008	17595	17845	12134	11583	42	16911	16911	16907	16911	16908	16899	16916	16900	16899	16917	16916	16900	16900	16903	16908	16912	16903	16901	16907	16902	16908	16911	16909	16911	16916	18374	18376
GCF_002002525.1_ASM200252v1_genomic/1-53956	12112	7444	1745	7444	1750	16916	11748	12108	51	26	16924	16896	0	16916	31	14015	1745	7441	9045	16737	16790	16918	91	91	89	91	88	82	48	83	82	49	48	83	83	86	88	96	87	84	89	85	88	91	89	91	43	16374	16380
GCF_002022105.1_ASM202210v1_genomic/1-53956	17831	17602	17026	17602	17029	2	17841	18231	16945	16920	12	42	16916	0	16901	18232	17026	17602	17853	12114	11565	6	16929	16929	16925	16929	16926	16917	16936	16918	16917	16937	16936	16918	16918	16921	16926	16930	16921	16919	16925	16920	16926	16929	16927	16929	16936	18369	18371
GCF_002022145.1_ASM202214v1_genomic/1-53956	12095	7427	1730	7427	1735	16901	11733	12093	60	35	16909	16881	31	16901	0	13998	1730	7424	9030	16720	16773	16903	80	80	76	80	77	68	51	69	68	52	51	69	69	72	77	81	72	70	76	71	77	80	78	80	52	16355	16361
GCF_002023305.1_ASM202330v1_genomic/1-53956	14714	14537	14153	14537	14158	18232	14831	15033	14044	14019	18240	18227	14015	18232	13998	0	14153	14540	14861	18177	18332	18234	14018	14018	14014	14018	14015	14006	14035	14007	14006	14036	14035	14007	14007	14010	14015	14019	14010	14008	14014	14009	14015	14018	14016	14018	14036	17933	17933
GCF_002023435.1_ASM202343v1_genomic/1-53956	12106	7546	0	7546	33	17026	11954	12280	1774	1749	17034	17008	1745	17026	1730	14153	0	7547	9077	16859	16973	17028	1752	1752	1748	1752	1749	1739	1765	1740	1739	1766	1765	1740	1740	1738	1749	1753	1744	1742	1748	1743	1749	1752	1750	1752	1766	16598	16600
GCF_002023465.1_ASM202346v1_genomic/1-53956	12448	53	7547	53	7556	17602	12866	13269	7470	7445	17610	17595	7441	17602	7424	14540	7547	0	10469	17430	17601	17604	7446	7446	7442	7448	7445	7436	7459	7437	7436	7460	7459	7435	7435	7440	7445	7449	7438	7438	7442	7437	7443	7448	7444	7448	7461	17333	17335
GCF_002023505.1_ASM202350v1_genomic/1-53956	13309	10468	9077	10468	9082	17853	13022	13088	9074	9049	17861	17845	9045	17853	9030	14861	9077	10469	0	17666	17682	17855	9050	9050	9046	9050	9047	9038	9065	9039	9038	9066	9065	9039	9039	9042	9047	9051	9042	9040	9046	9041	9047	9050	9048	9050	9065	17580	17582
GCF_002023585.1_ASM202358v1_genomic/1-53956	17719	17427	16859	17427	16862	12114	17565	18061	16766	16740	12122	12134	16737	12114	16720	18177	16859	17430	17666	0	9344	12118	16746	16746	16742	16746	16743	16734	16755	16735	16734	16756	16755	16735	16735	16738	16743	16747	16738	16736	16742	16737	16743	16746	16744	16746	16757	18215	18217
GCF_009764275.1_ASM976427v1_genomic/1-53956	17771	17601	16973	17601	16976	11563	17735	18061	16819	16793	11565	11583	16790	11565	16773	18332	16973	17601	17682	9344	0	11565	16795	16795	16791	16795	16792	16783	16810	16784	16783	16811	16810	16784	16784	16787	16792	16796	16787	16785	16791	16786	16792	16795	16793	16795	16811	18161	18163
GCF_011612125.1_ASM1161212v1_genomic/1-53956	17833	17604	17028	17604	17031	4	17843	18233	16947	16922	12	42	16918	6	16903	18234	17028	17604	17855	12118	11565	0	16931	16931	16927	16931	16928	16919	16938	16920	16919	16939	16938	16920	16920	16923	16928	16932	16923	16921	16927	16922	16928	16931	16929	16931	16938	18371	18373
GCF_014219105.1_ASM1421910v1_genomic/1-53956	12120	7449	1752	7449	1755	16929	11755	12117	122	97	16937	16911	91	16929	80	14018	1752	7446	9050	16746	16795	16931	0	2	10	2	11	25	115	26	25	116	115	24	24	31	11	39	28	27	10	26	9	2	10	2	114	16383	16389
GCF_014219125.1_ASM1421912v1_genomic/1-53956	12120	7449	1752	7449	1755	16929	11755	12117	122	97	16937	16911	91	16929	80	14018	1752	7446	9050	16746	16795	16931	2	0	10	4	11	25	115	26	25	116	115	24	24	31	11	39	28	27	10	26	9	4	10	4	114	16383	16389
GCF_014219135.1_ASM1421913v1_genomic/1-53956	12116	7445	1748	7445	1751	16925	11751	12113	118	93	16933	16907	89	16925	76	14014	1748	7442	9046	16742	16791	16927	10	10	0	12	3	22	111	23	22	112	111	21	21	28	3	35	24	24	0	23	1	12	2	12	110	16379	16385
GCF_014219145.1_ASM1421914v1_genomic/1-53956	12120	7451	1752	7451	1755	16929	11755	12117	122	97	16937	16911	91	16929	80	14018	1752	7448	9050	16746	16795	16931	2	4	12	0	11	25	115	26	25	116	115	26	26	31	11	39	30	27	12	28	11	0	12	0	114	16383	16389
GCF_014219165.1_ASM1421916v1_genomic/1-53956	12117	7448	1749	7448	1752	16926	11752	12114	119	94	16934	16908	88	16926	77	14015	1749	7445	9047	16743	16792	16928	11	11	3	11	0	22	112	23	22	113	112	23	23	28	2	36	27	24	3	25	2	11	3	11	111	16380	16386
GCF_014219205.1_ASM1421920v1_genomic/1-53956	12108	7439	1739	7439	1742	16917	11742	12104	112	87	16925	16899	82	16917	68	14006	1739	7436	9038	16734	16783	16919	25	25	22	25	22	0	103	3	2	104	103	1	1	18	22	27	18	14	22	15	22	25	23	25	104	16371	16377
GCF_014219225.1_ASM1421922v1_genomic/1-53956	12130	7464	1765	7464	1770	16936	11768	12128	77	52	16944	16916	48	16936	51	14035	1765	7459	9065	16755	16810	16938	115	115	111	115	112	103	0	104	103	1	4	104	104	107	112	116	107	105	111	106	112	115	113	115	69	16392	16398
GCF_014219235.1_ASM1421923v1_genomic/1-53956	12109	7440	1740	7440	1743	16918	11743	12105	113	88	16926	16900	83	16918	69	14007	1740	7437	9039	16735	16784	16920	26	26	23	26	23	3	104	0	1	105	104	4	4	19	23	28	19	15	23	16	23	26	24	26	105	16372	16378
GCF_014219245.1_ASM1421924v1_genomic/1-53956	12108	7439	1739	7439	1742	16917	11742	12104	112	87	16925	16899	82	16917	68	14006	1739	7436	9038	16734	16783	16919	25	25	22	25	22	2	103	1	0	104	103	3	3	18	22	27	18	14	22	15	22	25	23	25	104	16371	16377
GCF_014219285.1_ASM1421928v1_genomic/1-53956	12131	7465	1766	7465	1771	16937	11769	12129	78	53	16945	16917	49	16937	52	14036	1766	7460	9066	16756	16811	16939	116	116	112	116	113	104	1	105	104	0	5	105	105	108	113	117	108	106	112	107	113	116	114	116	70	16393	16399
GCF_014219295.1_ASM1421929v1_genomic/1-53956	12130	7464	1765	7464	1770	16936	11768	12128	77	52	16944	16916	48	16936	51	14035	1765	7459	9065	16755	16810	16938	115	115	111	115	112	103	4	104	103	5	0	104	104	107	112	116	107	105	111	106	112	115	113	115	69	16392	16398
GCF_014219325.1_ASM1421932v1_genomic/1-53956	12109	7438	1740	7438	1743	16918	11743	12105	113	88	16926	16900	83	16918	69	14007	1740	7435	9039	16735	16784	16920	24	24	21	26	23	1	104	4	3	105	104	0	0	19	23	28	17	15	21	14	21	26	22	26	105	16372	16378
GCF_014219335.1_ASM1421933v1_genomic/1-53956	12109	7438	1740	7438	1743	16918	11743	12105	113	88	16926	16900	83	16918	69	14007	1740	7435	9039	16735	16784	16920	24	24	21	26	23	1	104	4	3	105	104	0	0	19	23	28	17	15	21	14	21	26	22	26	105	16372	16378
GCF_014219345.1_ASM1421934v1_genomic/1-53956	12112	7443	1738	7443	1741	16921	11747	12109	116	91	16929	16903	86	16921	72	14010	1738	7440	9042	16738	16787	16923	31	31	28	31	28	18	107	19	18	108	107	19	19	0	28	27	18	8	28	9	28	31	29	31	108	16375	16381
GCF_014219385.1_ASM1421938v1_genomic/1-53956	12117	7448	1749	7448	1752	16926	11752	12114	119	94	16934	16908	88	16926	77	14015	1749	7445	9047	16743	16792	16928	11	11	3	11	2	22	112	23	22	113	112	23	23	28	0	36	27	24	3	25	2	11	1	11	111	16380	16386
GCF_014219395.1_ASM1421939v1_genomic/1-53956	12121	7452	1753	7452	1756	16930	11756	12118	125	100	16938	16912	96	16930	81	14019	1753	7449	9051	16747	16796	16932	39	39	35	39	36	27	116	28	27	117	116	28	28	27	36	0	19	23	35	24	36	39	37	39	117	16384	16390
GCF_014219425.1_ASM1421942v1_genomic/1-53956	12112	7441	1744	7441	1747	16921	11747	12109	116	91	16929	16903	87	16921	72	14010	1744	7438	9042	16738	16787	16923	28	28	24	30	27	18	107	19	18	108	107	17	17	18	27	19	0	14	24	13	25	30	26	30	108	16375	16381
GCF_014219435.1_ASM1421943v1_genomic/1-53956	12110	7441	1742	7441	1745	16919	11745	12107	114	89	16927	16901	84	16919	70	14008	1742	7438	9040	16736	16785	16921	27	27	24	27	24	14	105	15	14	106	105	15	15	8	24	23	14	0	24	3	24	27	25	27	106	16373	16379
GCF_014219455.1_ASM1421945v1_genomic/1-53956	12116	7445	1748	7445	1751	16925	11751	12113	118	93	16933	16907	89	16925	76	14014	1748	7442	9046	16742	16791	16927	10	10	0	12	3	22	111	23	22	112	111	21	21	28	3	35	24	24	0	23	1	12	2	12	110	16379	16385
GCF_014220785.1_ASM1422078v1_genomic/1-53956	12111	7440	1743	7440	1746	16920	11746	12108	115	90	16928	16902	85	16920	71	14009	1743	7437	9041	16737	16786	16922	26	26	23	28	25	15	106	16	15	107	106	14	14	9	25	24	13	3	23	0	23	28	24	28	107	16374	16380
GCF_014220795.1_ASM1422079v1_genomic/1-53956	12117	7446	1749	7446	1752	16926	11752	12114	119	94	16934	16908	88	16926	77	14015	1749	7443	9047	16743	16792	16928	9	9	1	11	2	22	112	23	22	113	112	21	21	28	2	36	25	24	1	23	0	11	1	11	111	16380	16386
GCF_014220805.1_ASM1422080v1_genomic/1-53956	12120	7451	1752	7451	1755	16929	11755	12117	122	97	16937	16911	91	16929	80	14018	1752	7448	9050	16746	16795	16931	2	4	12	0	11	25	115	26	25	116	115	26	26	31	11	39	30	27	12	28	11	0	12	0	114	16383	16389
GCF_014220845.1_ASM1422084v1_genomic/1-53956	12118	7447	1750	7447	1753	16927	11753	12115	120	95	16935	16909	89	16927	78	14016	1750	7444	9048	16744	16793	16929	10	10	2	12	3	23	113	24	23	114	113	22	22	29	1	37	26	25	2	24	1	12	0	12	112	16381	16387
GCF_014220855.1_ASM1422085v1_genomic/1-53956	12120	7451	1752	7451	1755	16929	11755	12117	122	97	16937	16911	91	16929	80	14018	1752	7448	9050	16746	16795	16931	2	4	12	0	11	25	115	26	25	116	115	26	26	31	11	39	30	27	12	28	11	0	12	0	114	16383	16389
GCF_015704955.1_ASM1570495v1_genomic/1-53956	12132	7464	1766	7464	1771	16936	11769	12129	64	47	16944	16916	43	16936	52	14036	1766	7461	9065	16757	16811	16938	114	114	110	114	111	104	69	105	104	70	69	105	105	108	111	117	108	106	110	107	111	114	112	114	0	16394	16400
GCF_023336685.1_ASM2333668v1_genomic/1-53956	17434	17339	16598	17339	16603	18369	17383	17743	16403	16377	18375	18374	16374	18369	16355	17933	16598	17333	17580	18215	18161	18371	16383	16383	16379	16383	16380	16371	16392	16372	16371	16393	16392	16372	16372	16375	16380	16384	16375	16373	16379	16374	16380	16383	16381	16383	16394	0	14
GCF_023374105.1_ASM2337410v1_genomic/1-53956	17436	17341	16600	17341	16605	18371	17385	17745	16409	16383	18377	18376	16380	18371	16361	17933	16600	17335	17582	18217	18163	18373	16389	16389	16385	16389	16386	16377	16398	16378	16377	16399	16398	16378	16378	16381	16386	16390	16381	16379	16385	16380	16386	16389	16387	16389	16400	14	0
GCF_024123775.1_ASM2412377v2_genomic/1-53956	13319	13555	13033	13555	13036	18252	6712	875	12906	12883	18260	18248	12879	18252	12864	15019	13033	13552	13571	18060	18118	18254	12884	12884	12880	12884	12881	12871	12899	12872	12871	12900	12899	12872	12872	12876	12881	12885	12876	12874	12880	12875	12881	12884	12882	12884	12900	17802	17806
GCF_029049785.1_ASM2904978v1_genomic/1-53956	12911	13480	12677	13480	12686	17868	13144	13435	12635	12610	17876	17859	12606	17868	12587	14805	12677	13483	13426	17619	17735	17870	12615	12615	12611	12615	12612	12603	12624	12604	12603	12625	12624	12604	12604	12607	12612	12616	12607	12605	12611	12606	12612	12615	12613	12615	12626	17362	17364
GCF_029049795.1_ASM2904979v1_genomic/1-53956	62	12399	12128	12399	12133	17833	12785	13265	12161	12137	17839	17826	12134	17833	12117	14720	12128	12402	13300	17719	17771	17835	12142	12142	12138	12142	12139	12130	12152	12131	12130	12153	12152	12131	12131	12134	12139	12143	12134	12132	12138	12133	12139	12142	12140	12142	12154	17426	17428
GCF_029049815.1_ASM2904981v1_genomic/1-53956	12739	12971	12211	12971	12216	17822	1143	6956	12044	12021	17830	17822	12017	17822	12002	14822	12211	12970	13236	17509	17723	17824	12024	12024	12020	12024	12021	12011	12037	12012	12011	12038	12037	12012	12012	12016	12021	12025	12016	12014	12020	12015	12021	12024	12022	12024	12038	17382	17384
GCF_029049835.1_ASM2904983v1_genomic/1-53956	12172	7925	1129	7925	1130	17118	12047	12330	2528	2503	17126	17100	2499	17118	2482	14189	1129	7926	9207	16864	16981	17120	2504	2504	2500	2504	2501	2491	2519	2492	2491	2520	2519	2492	2492	2496	2501	2505	2496	2494	2500	2495	2501	2504	2502	2504	2520	16577	16579
GCF_029049865.1_ASM2904986v1_genomic/1-53956	12863	13159	12635	13159	12638	17861	711	6768	12476	12453	17869	17861	12449	17861	12434	14834	12635	13158	13395	17549	17761	17863	12454	12454	12450	12454	12451	12441	12469	12442	12441	12470	12469	12442	12442	12446	12451	12455	12446	12444	12450	12445	12451	12454	12452	12454	12470	17445	17447
GCF_029049905.1_ASM2904990v1_genomic/1-53956	17764	17596	16972	17596	16975	11552	17730	18056	16822	16796	11560	11576	16793	11554	16776	18331	16972	17596	17681	9341	55	11554	16798	16798	16794	16798	16795	16786	16813	16787	16786	16814	16813	16787	16787	16790	16795	16799	16790	16788	16794	16789	16795	16798	16796	16798	16814	18164	18166
GCF_029049925.1_ASM2904992v1_genomic/1-53956	12863	13159	12635	13159	12638	17861	711	6768	12476	12453	17869	17861	12449	17861	12434	14834	12635	13158	13395	17549	17761	17863	12454	12454	12450	12454	12451	12441	12469	12442	12441	12470	12469	12442	12442	12446	12451	12455	12446	12444	12450	12445	12451	12454	12452	12454	12470	17445	17447
GCF_029049945.1_ASM2904994v1_genomic/1-53956	12862	13158	12634	13158	12637	17860	712	6767	12475	12452	17868	17860	12448	17860	12433	14833	12634	13157	13394	17548	17760	17862	12453	12453	12449	12453	12450	12440	12468	12441	12440	12469	12468	12441	12441	12445	12450	12454	12445	12443	12449	12444	12450	12453	12451	12453	12469	17444	17446
GCF_029049965.1_ASM2904996v1_genomic/1-53956	12862	13158	12634	13158	12637	17860	712	6767	12475	12452	17868	17860	12448	17860	12433	14833	12634	13157	13394	17548	17760	17862	12453	12453	12449	12453	12450	12440	12468	12441	12440	12469	12468	12441	12441	12445	12450	12454	12445	12443	12449	12444	12450	12453	12451	12453	12469	17444	17446
GCF_029049985.1_ASM2904998v1_genomic/1-53956	12111	7443	1744	7443	1749	16913	11747	12107	52	27	16921	16893	23	16913	30	14012	1744	7440	9044	16734	16787	16915	92	92	88	92	89	82	47	83	82	48	47	83	83	86	89	95	86	84	88	85	89	92	90	92	44	16371	16377
GCF_029050005.1_ASM2905000v1_genomic/1-53956	12914	13481	12676	13481	12685	17869	13151	13440	12634	12609	17877	17860	12605	17869	12586	14804	12676	13484	13429	17622	17738	17871	12614	12614	12610	12614	12611	12602	12623	12603	12602	12624	12623	12603	12603	12606	12611	12615	12606	12604	12610	12605	12611	12614	12612	12614	12625	17365	17367
GCF_029050025.1_ASM2905002v1_genomic/1-53956	12863	13159	12635	13159	12638	17861	713	6768	12476	12453	17869	17861	12449	17861	12434	14834	12635	13158	13395	17549	17761	17863	12454	12454	12450	12454	12451	12441	12469	12442	12441	12470	12469	12442	12442	12446	12451	12455	12446	12444	12450	12445	12451	12454	12452	12454	12470	17445	17447
GCF_029050035.1_ASM2905003v1_genomic/1-53956	12863	13159	12635	13159	12638	17861	711	6768	12476	12453	17869	17861	12449	17861	12434	14834	12635	13158	13395	17549	17761	17863	12454	12454	12450	12454	12451	12441	12469	12442	12441	12470	12469	12442	12442	12446	12451	12455	12446	12444	12450	12445	12451	12454	12452	12454	12470	17445	17447
GCF_029050065.1_ASM2905006v1_genomic/1-53956	16819	16672	15921	16672	15924	18259	16858	17135	15805	15780	18267	18265	15776	18259	15761	17229	15921	16671	16805	18035	18281	18261	15782	15782	15778	15782	15779	15771	15796	15772	15771	15797	15796	15772	15772	15776	15779	15785	15776	15774	15778	15775	15779	15782	15780	15782	15796	15554	15554
GCF_029050085.1_ASM2905008v1_genomic/1-53956	12108	7552	68	7552	71	17030	11958	12284	1782	1757	17038	17012	1753	17030	1738	14157	68	7553	9079	16861	16975	17032	1758	1758	1754	1758	1755	1745	1773	1746	1745	1774	1773	1746	1746	1750	1755	1759	1750	1748	1754	1749	1755	1758	1756	1758	1774	16602	16604
GCF_029050095.1_ASM2905009v1_genomic/1-53956	12922	13487	12684	13487	12693	17877	13155	13442	12642	12617	17885	17868	12613	17877	12594	14816	12684	13490	13435	17630	17744	17879	12622	12622	12618	12622	12619	12610	12631	12611	12610	12632	12631	12611	12611	12614	12619	12623	12614	12612	12618	12613	12619	12622	12620	12622	12633	17371	17373
GCF_029050105.1_ASM2905010v1_genomic/1-53956	12153	7479	1780	7479	1783	16956	11784	12146	172	147	16964	16938	143	16956	128	14048	1780	7476	9076	16774	16823	16958	148	148	144	148	145	136	163	137	136	164	163	137	137	140	145	149	140	138	144	139	145	148	146	148	164	16411	16417
GCF_029050145.1_ASM2905014v1_genomic/1-53956	12137	7521	170	7521	181	17007	11951	12295	1628	1603	17015	16989	1599	17007	1584	14143	170	7522	9036	16830	16940	17009	1610	1610	1606	1610	1607	1597	1619	1598	1597	1620	1619	1598	1598	1602	1607	1611	1602	1600	1606	1601	1607	1610	1608	1610	1620	16539	16541
GCF_029050165.1_ASM2905016v1_genomic/1-53956	12109	7549	65	7549	76	17029	11957	12283	1775	1750	17037	17011	1746	17029	1731	14156	65	7550	9080	16862	16976	17031	1753	1753	1749	1753	1750	1740	1766	1741	1740	1767	1766	1741	1741	1745	1750	1754	1745	1743	1749	1744	1750	1753	1751	1753	1767	16601	16603
GCF_029050185.1_ASM2905018v1_genomic/1-53956	12916	13485	12678	13485	12687	17873	13151	13440	12640	12615	17881	17864	12611	17873	12592	14810	12678	13488	13431	17624	17740	17875	12620	12620	12616	12620	12617	12608	12629	12609	12608	12630	12629	12609	12609	12608	12617	12621	12612	12610	12616	12611	12617	12620	12618	12620	12631	17367	17369
GCF_029050205.1_ASM2905020v1_genomic/1-53956	13277	13748	12826	13748	12835	18009	13338	13663	12763	12738	18017	18002	12734	18009	12717	14720	12826	13753	13315	17869	17896	18011	12743	12743	12739	12743	12740	12731	12752	12732	12731	12753	12752	12732	12732	12735	12740	12744	12735	12733	12739	12734	12740	12743	12741	12743	12754	17546	17548
GCF_029050225.1_ASM2905022v1_genomic/1-53956	12915	13484	12677	13484	12686	17872	13150	13438	12639	12614	17880	17863	12610	17872	12591	14809	12677	13487	13429	17623	17739	17874	12619	12619	12615	12619	12616	12607	12628	12608	12607	12629	12628	12608	12608	12607	12616	12620	12611	12609	12615	12610	12616	12619	12617	12619	12630	17365	17367
GCF_029050235.1_ASM2905023v1_genomic/1-53956	12915	13484	12677	13484	12686	17872	13150	13438	12639	12614	17880	17863	12610	17872	12591	14809	12677	13487	13429	17623	17739	17874	12619	12619	12615	12619	12616	12607	12628	12608	12607	12629	12628	12608	12608	12607	12616	12620	12611	12609	12615	12610	12616	12619	12617	12619	12630	17365	17367
GCF_029050265.1_ASM2905026v1_genomic/1-53956	12109	7440	1741	7440	1744	16918	11744	12104	113	88	16926	16900	84	16918	69	14007	1741	7437	9039	16735	16784	16920	47	47	43	47	44	35	104	36	35	105	104	36	36	39	44	48	39	37	43	38	44	47	45	47	105	16372	16378
GCF_030411795.1_ASM3041179v1_genomic/1-53956	12917	13442	12557	13442	12566	17882	13142	13457	12515	12490	17890	17873	12486	17882	12467	14805	12557	13445	13396	17631	17743	17884	12495	12495	12491	12495	12492	12483	12504	12484	12483	12505	12504	12484	12484	12487	12492	12496	12487	12485	12491	12486	12492	12495	12493	12495	12506	17360	17362
GCF_900092105.1_ASM90009210v1_genomic/1-53956	17831	17602	17026	17602	17029	2	17841	18231	16945	16920	10	40	16916	4	16901	18232	17026	17602	17853	12116	11563	4	16929	16929	16925	16929	16926	16917	16936	16918	16917	16937	16936	16918	16918	16921	16926	16930	16921	16919	16925	16920	16926	16929	16927	16929	16936	18369	18371
GCF_900143665.1_Elizabethkingia_filter500.fasta_genomic/1-53956	17793	17583	16924	17583	16927	11600	17751	18094	16844	16818	11610	11624	16815	11602	16798	18247	16924	17581	17690	9299	4511	11604	16820	16820	16816	16820	16817	16808	16835	16809	16808	16836	16835	16809	16809	16812	16817	16821	16812	16810	16816	16811	16817	16820	16818	16820	16835	18241	18243
GCF_900156965.1_ASM90015696v1_genomic/1-53956	12100	7434	1737	7434	1742	16904	11736	12100	67	42	16912	16884	38	16904	7	14003	1737	7431	9037	16725	16778	16906	87	87	83	87	84	75	58	76	75	59	58	76	76	79	84	88	79	77	83	78	84	87	85	87	59	16360	16366
GCF_900156975.1_ASM90015697v1_genomic/1-53956	12247	5595	7058	5595	7061	17543	12730	13117	6816	6791	17551	17532	6787	17543	6770	14579	7058	5596	9932	17317	17478	17545	6792	6792	6788	6792	6789	6780	6807	6781	6780	6808	6807	6781	6781	6784	6789	6793	6784	6782	6788	6783	6789	6792	6790	6792	6807	17237	17237
GCF_900475375.1_42685_B01_genomic/1-53956	17830	17601	17025	17601	17028	1	17840	18230	16944	16919	9	39	16915	3	16900	18231	17025	17601	17852	12115	11562	3	16928	16928	16924	16928	16925	16916	16935	16917	16916	16936	16935	16917	16917	16920	16925	16929	16920	16918	16924	16919	16925	16928	16926	16928	16935	18368	18370
PW1/1-53956	6	12449	12112	12449	12117	17835	12791	13269	12145	12121	17841	17828	12118	17835	12101	14718	12112	12452	13314	17721	17773	17837	12126	12126	12122	12126	12123	12114	12136	12115	12114	12137	12136	12115	12115	12118	12123	12127	12118	12116	12122	12117	12123	12126	12124	12126	12138	17438	17440
RW1-1/1-53956	5	12448	12111	12448	12116	17834	12790	13268	12144	12120	17840	17827	12117	17834	12100	14717	12111	12451	13313	17720	17772	17836	12125	12125	12121	12125	12122	12113	12135	12114	12113	12136	12135	12114	12114	12117	12122	12126	12117	12115	12121	12116	12122	12125	12123	12125	12137	17437	17439
min: 0 max: 18377
[truncated: 33 more columns]
