# Supplementary material for: Identification of novel Tet(X6)-Tet(X2) recombinant variant in Elizabethkingia meningoseptica from a bullfrog farm and downstream river in China
Source: Front Microbiol. 2024 Jul 31;15:1453801. doi: 10.3389/fmicb.2024.1453801 (PMC11322121; doi:10.3389/fmicb.2024.1453801)
Supplement: Supplementary file 3 [file Data_Sheet_3.CSV]

Assembly Accession	Assembly Name	Organism Name	Organism Infraspecific Names Breed	Organism Infraspecific Names Strain	Annotation Name	Assembly Stats Total Sequence Length	Assembly Level	Assembly Release Date	WGS project accession	Collection date	Host	Geo loc name	host tissue sampled
GCF_002022145.1'	ASM202214v1	Elizabethkingia meningoseptica		G4120	NCBI Prokaryotic Genome Annotation Pipeline (PGAP)	4004759	Complete Genome	2017/3/6		1983	Homo sapiens	France	Urine
GCF_900475375.1'	42685_B01	Elizabethkingia meningoseptica		NCTC10016	NCBI Prokaryotic Genome Annotation Pipeline (PGAP)	3874791	Complete Genome	2018/6/17		1958	infant	NA	cerebrospinal fluid
GCF_024123775.1'	ASM2412377v2	Elizabethkingia meningoseptica		2022CK-00380	NCBI Prokaryotic Genome Annotation Pipeline (PGAP)	4076155	Complete Genome	2023/1/17		2022	Homo sapiens	USA	urine
GCF_011612125.1'	ASM1161212v1	Elizabethkingia meningoseptica		F2	NCBI Prokaryotic Genome Annotation Pipeline (PGAP)	3874794	Complete Genome	2020/3/23		2019	soil	China	NA
GCF_002022105.1'	ASM202210v1	Elizabethkingia meningoseptica		G4076	NCBI Prokaryotic Genome Annotation Pipeline (PGAP)	3873125	Complete Genome	2017/3/6		NA	Homo sapiens	England	NA
GCA_002887275.1'	ASM288727v1	Elizabethkingia meningoseptica		KC1913	NCBI Prokaryotic Genome Annotation Pipeline (PGAP)	3873114	Complete Genome	2017/3/9		1949	Homo sapiens	USA	cerebrospinal fluid
GCF_000367325.1'	ASM36732v1	Elizabethkingia meningoseptica ATCC 13253 = NBRC 12535		NBRC 12535	NCBI Prokaryotic Genome Annotation Pipeline (PGAP)	3840286	Contig	2013/4/12	BARD01	NA	NA	NA	NA
GCF_000401415.1'	ASM40141v1	Elizabethkingia meningoseptica ATCC 13253 = NBRC 12535		ATCC 13253	NCBI Prokaryotic Genome Annotation Pipeline (PGAP)	3796928	Contig	2013/5/24	ASAN01	NA	NA	NA	NA
GCF_029049905.1'	ASM2904990v1	Elizabethkingia meningoseptica		SKLX081585	NCBI Prokaryotic Genome Annotation Pipeline (PGAP)	3907544	Scaffold	2023/3/8	JAHNDP01	2018	Homo sapiens	China: Zhejiang	Clinical isolate
GCF_029049945.1'	ASM2904994v1	Elizabethkingia meningoseptica		SKLX080421	NCBI Prokaryotic Genome Annotation Pipeline (PGAP)	3911245	Contig	2023/3/8	JAHNDS01	2018	Homo sapiens	China: Zhejiang	Clinical isolate
GCF_029050025.1'	ASM2905002v1	Elizabethkingia meningoseptica		SKLX081173	NCBI Prokaryotic Genome Annotation Pipeline (PGAP)	3911470	Contig	2023/3/8	JAHNDQ01	2018	Homo sapiens	China: Zhejiang	Clinical isolate
GCF_029050035.1'	ASM2905003v1	Elizabethkingia meningoseptica		SKLX079102	NCBI Prokaryotic Genome Annotation Pipeline (PGAP)	3912166	Contig	2023/3/8	JAHNDT01	2018	Homo sapiens	China: Zhejiang	Clinical isolate
GCF_029050105.1'	ASM2905010v1	Elizabethkingia meningoseptica		SKLX042870	NCBI Prokaryotic Genome Annotation Pipeline (PGAP)	4030725	Contig	2023/3/8	JAHNDZ01	2016	Homo sapiens	China: Zhejiang	Clinical isolate
GCF_029050085.1'	ASM2905008v1	Elizabethkingia meningoseptica		SKLX049631	NCBI Prokaryotic Genome Annotation Pipeline (PGAP)	3965877	Scaffold	2023/3/8	JAHNDY01	2017	Homo sapiens	China: Zhejiang	Clinical isolate
GCA_001718075.1'	ASM171807v1	Elizabethkingia meningoseptica		EM1	NCBI Prokaryotic Genome Annotation Pipeline (PGAP)	4038467	Contig	2016/9/1	MCJH01	2016	Homo sapiens	USA	blood	bloodstream infection
GCA_001853425.1'	ASM185342v1	Elizabethkingia meningoseptica		EM3	NCBI Prokaryotic Genome Annotation Pipeline (PGAP)	4037922	Contig	2016/10/25	MDTY01	2016	Homo sapiens	USA	Clinical isolate
GCF_900092105.1'	ASM90009210v1	Elizabethkingia meningoseptica			NCBI Prokaryotic Genome Annotation Pipeline (PGAP)	3858241	Contig	2016/7/1	FLSV01	NA	NA	NA	NA
GCF_029050265.1'	ASM2905026v1	Elizabethkingia meningoseptica		SKLX000796	NCBI Prokaryotic Genome Annotation Pipeline (PGAP)	3897224	Scaffold	2023/3/8	JAHNEH01	2010	Homo sapiens	China: Zhejiang	Clinical isolate
GCF_029049795.1'	ASM2904979v1	Elizabethkingia meningoseptica		SKLX034573	NCBI Prokaryotic Genome Annotation Pipeline (PGAP)	3899167	Scaffold	2023/3/8	JAHNDL01	2015	Homo sapiens	China: Zhejiang	Clinical isolate
GCF_015704955.1'	ASM1570495v1	Elizabethkingia meningoseptica		SQ101	NCBI Prokaryotic Genome Annotation Pipeline (PGAP)	4269991	Scaffold	2020/11/30	JADRJH01	2016	Homo sapiens	China: Guangzhou	NA
GCF_029049985.1'	ASM2904998v1	Elizabethkingia meningoseptica		SKLX067736	NCBI Prokaryotic Genome Annotation Pipeline (PGAP)	4012735	Scaffold	2023/3/8	JAHNDV01	2017	Homo sapiens	China: Zhejiang	Clinical isolate
GCF_029049965.1'	ASM2904996v1	Elizabethkingia meningoseptica		SKLX078885	NCBI Prokaryotic Genome Annotation Pipeline (PGAP)	3912207	Scaffold	2023/3/8	JAHNDU01	2018	Homo sapiens	China: Zhejiang	Clinical isolate
GCF_029049865.1'	ASM2904986v1	Elizabethkingia meningoseptica		SKLX086389	NCBI Prokaryotic Genome Annotation Pipeline (PGAP)	3910811	Scaffold	2023/3/8	JAHNDN01	2018	Homo sapiens	China: Zhejiang	Clinical isolate
GCF_029049925.1'	ASM2904992v1	Elizabethkingia meningoseptica		SKLX080535	NCBI Prokaryotic Genome Annotation Pipeline (PGAP)	3911082	Scaffold	2023/3/8	JAHNDR01	2018	Homo sapiens	China: Zhejiang	Clinical isolate
GCA_001853405.1'	ASM185340v1	Elizabethkingia meningoseptica		EM2	NCBI Prokaryotic Genome Annotation Pipeline (PGAP)	3886731	Contig	2016/10/25	MDTZ01	2016	Homo sapiens	USA	Clinical isolate
GCF_029050165.1'	ASM2905016v1	Elizabethkingia meningoseptica		SKLX038654	NCBI Prokaryotic Genome Annotation Pipeline (PGAP)	4012081	Scaffold	2023/3/8	JAHNEC01	2016	Homo sapiens	China: Zhejiang	Clinical isolate
GCF_014220785.1'	ASM1422078v1	Elizabethkingia meningoseptica		EM16	NCBI Prokaryotic Genome Annotation Pipeline (PGAP)	4079588	Scaffold	2020/8/17	JACLFW01	2005	Homo sapiens	China	NA
GCF_900156965.1'	ASM90015696v1	Elizabethkingia meningoseptica			NCBI Prokaryotic Genome Annotation Pipeline (PGAP)	3980454	Scaffold	2017/1/20	FTPF01	NA	NA	NA	NA
GCF_029050225.1'	ASM2905022v1	Elizabethkingia meningoseptica		SKLX007506	NCBI Prokaryotic Genome Annotation Pipeline (PGAP)	3999923	Scaffold	2023/3/8	JAHNEG01	2012	Homo sapiens	China: Zhejiang	Clinical isolate
GCF_029050185.1'	ASM2905018v1	Elizabethkingia meningoseptica		SKLX007638	NCBI Prokaryotic Genome Annotation Pipeline (PGAP)	3997688	Scaffold	2023/3/8	JAHNEF01	2012	Homo sapiens	China: Zhejiang	Clinical isolate
GCF_029050235.1'	ASM2905023v1	Elizabethkingia meningoseptica		SKLX009842	NCBI Prokaryotic Genome Annotation Pipeline (PGAP)	3998604	Scaffold	2023/3/8	JAHNEE01	2013	Homo sapiens	China: Zhejiang	Clinical isolate
GCF_029050095.1'	ASM2905009v1	Elizabethkingia meningoseptica		SKLX041887	NCBI Prokaryotic Genome Annotation Pipeline (PGAP)	4020026	Scaffold	2023/3/8	JAHNEA01	2016	Homo sapiens	China: Zhejiang	Clinical isolate
GCF_009764275.1'	ASM976427v1	Elizabethkingia meningoseptica		GX196	NCBI Prokaryotic Genome Annotation Pipeline (PGAP)	3958448	Contig	2019/12/18	SYWC01	2017	Homo sapiens	China: Guangxi?	blood
GCF_029049815.1'	ASM2904981v1	Elizabethkingia meningoseptica		SKLX081973	NCBI Prokaryotic Genome Annotation Pipeline (PGAP)	4027130	Scaffold	2023/3/8	JAHNDO01	2018	Homo sapiens	China: Zhejiang	Clinical isolate
GCF_029049785.1'	ASM2904978v1	Elizabethkingia meningoseptica		SKLX087096	NCBI Prokaryotic Genome Annotation Pipeline (PGAP)	3972330	Scaffold	2023/3/8	JAHNDM01	2018	Homo sapiens	China: Zhejiang	Clinical isolate
GCF_002023305.1'	ASM202330v1	Elizabethkingia meningoseptica		CSID_3000515919	NCBI Prokaryotic Genome Annotation Pipeline (PGAP)	4068217	Contig	2017/3/8	MAGZ01	2016	Homo sapiens	USA	NA
GCF_002023465.1'	ASM202346v1	Elizabethkingia meningoseptica		CSID_3000516359	NCBI Prokaryotic Genome Annotation Pipeline (PGAP)	3958496	Contig	2017/3/8	MAHC01	2016	Homo sapiens	USA	NA
GCF_029050065.1'	ASM2905006v1	Elizabethkingia meningoseptica		SKLX056845	NCBI Prokaryotic Genome Annotation Pipeline (PGAP)	4001863	Scaffold	2023/3/8	JAHNDX01	2016	Homo sapiens	China: Zhejiang	Clinical isolate
GCF_014219235.1'	ASM1421923v1	Elizabethkingia meningoseptica		EM2	NCBI Prokaryotic Genome Annotation Pipeline (PGAP)	4103004	Scaffold	2020/8/17	JACLGG01	2009	Homo sapiens	China	NA
GCF_002023505.1'	ASM202350v1	Elizabethkingia meningoseptica		CSID_3000516535	NCBI Prokaryotic Genome Annotation Pipeline (PGAP)	4029713	Contig	2017/3/8	MAHF01	2016	Homo sapiens	USA	NA
GCF_002002525.1'	ASM200252v1	Elizabethkingia meningoseptica		61421 PRCM	NCBI Prokaryotic Genome Annotation Pipeline (PGAP)	3955096	Contig	2017/2/16	MPOG01	2006	Homo sapiens	china Fujian	intracranial infection
GCF_002023435.1'	ASM202343v1	Elizabethkingia meningoseptica		CSID_3000516465	NCBI Prokaryotic Genome Annotation Pipeline (PGAP)	3882819	Contig	2017/3/8	MAHE01	2016	Homo sapiens	USA	NA
GCF_002023585.1'	ASM202358v1	Elizabethkingia meningoseptica		CSID_3000516977	NCBI Prokaryotic Genome Annotation Pipeline (PGAP)	3911419	Contig	2017/3/8	MAHI01	2016	Homo sapiens	USA	NA
GCF_014219395.1'	ASM1421939v1	Elizabethkingia meningoseptica		EM19	NCBI Prokaryotic Genome Annotation Pipeline (PGAP)	4130543	Scaffold		JACLFZ01	2010	Homo sapiens	China	NA
GCF_014219285.1'	ASM1421928v1	Elizabethkingia meningoseptica		EM23	NCBI Prokaryotic Genome Annotation Pipeline (PGAP)	4168735	Scaffold	2020/8/17	JACLGE01	2007	Homo sapiens	China	NA
GCF_014219225.1'	ASM1421922v1	Elizabethkingia meningoseptica		EM3	NCBI Prokaryotic Genome Annotation Pipeline (PGAP)	4184969	Scaffold	2020/8/17	JACLGH01	2009	Homo sapiens	China	NA
GCF_014219295.1'	ASM1421929v1	Elizabethkingia meningoseptica		EM22	NCBI Prokaryotic Genome Annotation Pipeline (PGAP)	4227483	Scaffold	2020/8/17	JACLGD01	2007	Homo sapiens	China	NA
GCF_029050005.1'	ASM2905000v1	Elizabethkingia meningoseptica		SKLX067592	NCBI Prokaryotic Genome Annotation Pipeline (PGAP)	4071034	Scaffold	2023/3/8	JAHNDW01	2017	Homo sapiens	China: Zhejiang	Clinical isolate
GCF_014219345.1'	ASM1421934v1	Elizabethkingia meningoseptica		EM1	NCBI Prokaryotic Genome Annotation Pipeline (PGAP)	4080226	Scaffold	2020/8/17	JACLGA01	2005	Homo sapiens	China	NA
GCF_029050205.1'	ASM2905020v1	Elizabethkingia meningoseptica		SKLX025874	NCBI Prokaryotic Genome Annotation Pipeline (PGAP)	3977077	Scaffold	2023/3/8	JAHNED01	2014	Homo sapiens	China: Zhejiang	Clinical isolate
GCF_900143665.1'	Elizabethkingia_filter500.fasta	Elizabethkingia meningoseptica			NCBI Prokaryotic Genome Annotation Pipeline (PGAP)	3935024	Contig	2016/12/10	FRFB01	NA	NA	NA	NA
GCF_014220855.1'	ASM1422085v1	Elizabethkingia meningoseptica		EM11	NCBI Prokaryotic Genome Annotation Pipeline (PGAP)	4173141	Scaffold	2020/8/17	JACLFR01	2005	Homo sapiens	China	NA
GCF_014219245.1'	ASM1421924v1	Elizabethkingia meningoseptica		EM24	NCBI Prokaryotic Genome Annotation Pipeline (PGAP)	4101225	Scaffold	2020/8/17	JACLGF01	2004	Homo sapiens	China	NA
GCF_014219205.1'	ASM1421920v1	Elizabethkingia meningoseptica		EM4	NCBI Prokaryotic Genome Annotation Pipeline (PGAP)	4115487	Scaffold	2020/8/17	JACLGI01	2009	Homo sapiens	China	NA
GCF_014219325.1'	ASM1421932v1	Elizabethkingia meningoseptica		EM21	NCBI Prokaryotic Genome Annotation Pipeline (PGAP)	4109446	Scaffold	2020/8/17	JACL'GC01	2010	Homo sapiens	China	NA
GCF_014219335.1'	ASM1421933v1	Elizabethkingia meningoseptica		EM20	NCBI Prokaryotic Genome Annotation Pipeline (PGAP)	4107664	Scaffold	2020/8/17	JACLGB01	2010	Homo sapiens	China	NA
GCF_014219425.1'	ASM1421942v1	Elizabethkingia meningoseptica		EM10	NCBI Prokaryotic Genome Annotation Pipeline (PGAP)	4084664	Scaffold	2020/8/17	JACLFQ01	2004	Homo sapiens	China	NA
GCF_014219435.1'	ASM1421943v1	Elizabethkingia meningoseptica		EM17	NCBI Prokaryotic Genome Annotation Pipeline (PGAP)	4075941	Scaffold	2020/8/17	JACLFX01	2005	Homo sapiens	China	NA
GCF_023374105.1'	ASM2337410v1	Elizabethkingia meningoseptica		SBRL-22-039	NCBI Prokaryotic Genome Annotation Pipeline (PGAP)	3896462	Scaffold	2022/5/11	JAMBNE01	2022	Homo sapiens	USA	aspirate
GCF_014219135.1'	ASM1421913v1	Elizabethkingia meningoseptica		EM8	NCBI Prokaryotic Genome Annotation Pipeline (PGAP)	4174060	Scaffold	2020/8/17	JACLGM01	2004	Homo sapiens	China	NA
GCF_014219145.1'	ASM1421914v1	Elizabethkingia meningoseptica		EM5	NCBI Prokaryotic Genome Annotation Pipeline (PGAP)	4192835	Scaffold	2020/8/17	JACLGJ01	2004	Homo sapiens	China	NA
GCF_014219165.1'	ASM1421916v1	Elizabethkingia meningoseptica		EM7	NCBI Prokaryotic Genome Annotation Pipeline (PGAP)	4080670	Scaffold	2020/8/17	JACLGL01	2004	Homo sapiens	China	NA
GCF_014220805.1'	ASM1422080v1	Elizabethkingia meningoseptica		EM12	NCBI Prokaryotic Genome Annotation Pipeline (PGAP)	4171667	Scaffold	2020/8/17	JACLFS01	2005	Homo sapiens	China	NA
GCF_014219105.1'	ASM1421910v1	Elizabethkingia meningoseptica		EM9	NCBI Prokaryotic Genome Annotation Pipeline (PGAP)	4078253	Scaffold	2020/8/17	JACLGN01	2004	Homo sapiens	China	NA
GCF_014219455.1'	ASM1421945v1	Elizabethkingia meningoseptica		EM15	NCBI Prokaryotic Genome Annotation Pipeline (PGAP)	4172414	Scaffold	2020/8/17	JACLFV01	2005	Homo sapiens	China	NA
GCF_014220845.1'	ASM1422084v1	Elizabethkingia meningoseptica		EM13	NCBI Prokaryotic Genome Annotation Pipeline (PGAP)	4171427	Scaffold	2020/8/17	JACLFT01	2005	Homo sapiens	China	NA
GCF_014219385.1'	ASM1421938v1	Elizabethkingia meningoseptica		EM18	NCBI Prokaryotic Genome Annotation Pipeline (PGAP)	4175257	Scaffold	2020/8/17	JACLFY01	2005	Homo sapiens	China	NA
GCF_014220795.1'	ASM1422079v1	Elizabethkingia meningoseptica		EM14	NCBI Prokaryotic Genome Annotation Pipeline (PGAP)	4079953	Scaffold	2020/8/17	JACLFU01	2005	Homo sapiens	China	NA
GCF_023336685.1'	ASM2333668v1	Elizabethkingia meningoseptica		SBRL-22-025	NCBI Prokaryotic Genome Annotation Pipeline (PGAP)	3896801	Scaffold	2022/5/11	JAMBMZ01	NA	Homo sapiens	USA	sputum
GCF_014219125.1'	ASM1421912v1	Elizabethkingia meningoseptica		EM6	NCBI Prokaryotic Genome Annotation Pipeline (PGAP)	4120662	Scaffold	2020/8/17	JACLGK01	2004	Homo sapiens	China	NA
GCF_029050145.1'	ASM2905014v1	Elizabethkingia meningoseptica		SKLX040771	NCBI Prokaryotic Genome Annotation Pipeline (PGAP)	3992378	Scaffold	2023/3/8	JAHNEB01	2016	Homo sapiens	China: Zhejiang	Clinical isolate
GCF_900156975.1'	ASM90015697v1	Elizabethkingia meningoseptica		58-80	NCBI Prokaryotic Genome Annotation Pipeline (PGAP)	3841729	Scaffold	2017/1/20	FTRA01	1980	Homo sapiens	Israel	tracheal exsudate
GCF_029049835.1'	ASM2904983v1	Elizabethkingia meningoseptica		SKLX042255	NCBI Prokaryotic Genome Annotation Pipeline (PGAP)	4038700	Scaffold	2023/3/8	JAHNDK01	2016	Homo sapiens	China: Zhejiang	Clinical isolate
GCA_017124615.1'	PDT000949493.1'	Elizabethkingia meningoseptica		Elizabethkingiameningoseptica E4	NCBI Prokaryotic Genome Annotation Pipeline (PGAP)	4269497	Contig	2021/3/2	DADKIY01	2018	Homo sapiens	China: Beijing	sputum
GCF_030411795.1'	ASM3041179v1	Elizabethkingia meningoseptica		SKLX036902	NCBI Prokaryotic Genome Annotation Pipeline (PGAP)	3560213	Scaffold	2023/7/6	JAHRER01	2016	Homo sapiens	China: Zhejiang	Clinical isolate
GCA_017124775.1'	PDT000949495.1'	Elizabethkingia meningoseptica		Elizabethkingiameningoseptica E2	NCBI Prokaryotic Genome Annotation Pipeline (PGAP)	4200148	Contig	2021/3/2	DADKIU01	2018	Homo sapiens	China: Beijing	sputum
GCA_017124635.1'	PDT000949492.1'	Elizabethkingia meningoseptica		Elizabethkingiameningoseptica E5	NCBI Prokaryotic Genome Annotation Pipeline (PGAP)	4156917	Contig	2021/3/2	DADKJA01	2018	Homo sapiens	China: Beijing	sputum
GCA_017124655.1'	PDT000949494.1'	Elizabethkingia meningoseptica		Elizabethkingiameningoseptica E3	NCBI Prokaryotic Genome Annotation Pipeline (PGAP)	4465991	Contig	2021/3/2	DADKIZ01	2018	Homo sapiens	China: Beijing	purulent fluid
GCA_002294465.1'	ASM229446v1	Elizabethkingia meningoseptica				3970478	Scaffold	2017/9/12	DBEL01	NA	wood	USA:New York City	NA
