# Supplementary material for: Identification of novel Tet(X6)-Tet(X2) recombinant variant in Elizabethkingia meningoseptica from a bullfrog farm and downstream river in China
Source: Front Microbiol. 2024 Jul 31;15:1453801. doi: 10.3389/fmicb.2024.1453801 (PMC11322121; doi:10.3389/fmicb.2024.1453801)
Supplement: Supplementary file 4 [file Data_Sheet_4.FASTA]

>AMP54221.1
----------MTLLKHKKITIIGAGPVGLTMARLLQQNGVDITVYERDKDQDARIFGGTL
DLHRDSGQEAMKRAGLLQTYYDLALPMGVNIVDEKGNILTTKNVRPENRFDNPEINRNDL
RTILLNSLQNDTVIWDRKLVTLEPDKEKWILTFEDKSSETADLVIIANGGMSKVRKFVTD
TEVEETGTFNIQADIHQPEVNCPGFFQLCNGNRLMAAHQGNLLFANPNNNGALHFGISFK
TPDEWKSKTRVDFQDRNSVVDFLLKKFSDWDERYKELIRLTSSFVGLATRIFPLDKS-WK
SKRPLPITMIGDAAHLMPPFAGQGVNSGLMDALILSDNLTNGKFNSIEEAIENYEQQMFA
YGREAQAESIINETEMFSSDFSFQKLMNL
>HCP9593900.1
-----------------------AGPVGLTMARLLQQNGVDITVYERDKDQDARIFGGTL
DLHRDSGQEAMKRAGLLQTYYDLALPMGVNIVDEKGNILTTKNVRPENRFDNPEINRNDL
RTILLNSLQNDTVIWDRKLVTLEPDKEKWILTFEDKSSETADLVIIANGGMSKVRKFVTD
TEVEETGTFNIQADIHQPEVNCPGFFQLCNGNRLMAAHQGNLLFANPNNNGALHFGISFK
TPDEWKSKTRVDFQDRNSVVDFLLKKFSDWDERYKELIRLTSSFVGLATRIFPLDKS-WK
SKRPLPITMIGDAAHLMPPFAGQGVNSGLMDALILSDNLTNGKFNSIEEAIENYEQQMFA
YGREAQAESIINETEMFSLDFSFQKLMNL
>UVX22953.1
------------------------------MARLLQQNGVDITVYERDKDQDARIFGGTL
DLHRDSGQEAMKRAGLLQTYYDLALPMGVNIVDEKGNILTTKNVRPENRFDNPEINRNDL
RTILLNSLQNDTVIWDRKLVTLEPDKEKWILTFEDKSSETADLVIIANGGMSKVRKFVTD
TEVEETGTFNIQADIHQPEVNCPGFFQLCNGNRLMAAHQGNLLFANPNNNGALHFGISFK
TPDEWKSKTRVDFQDRNSVVDFLLKKFSDWDERYKELIRLTSSFVGLATRIFPLDKS-WK
SKRPLPITMIGDAAHLMPPFAGQGVNSGLMDALILSDNLTNGKFNSIEEAIENYEQQMFA
YGREAQAESIINETEMFSLDFSFQKLMNL
>HCP9593744.1
---------------------------------LLQQNGVDITVYERDKDQDARIFGGTL
DLHRDSGQEAMKRAGLLQTYYDLALPMGVNIVDEKGNILTTKNVRPENRFDNPEINRNDL
RTILLNSLQNDTVIWDRKLVTLEPDKEKWILTFEDKSSETADLVIIANGGMSKVRKFVTD
TEVEETGTFNIQADIHQPEVNCPGFFQLCNGNRLMAAHQGNLLFANPNNNGALHFGISFK
TPDEWKSKTRVDFQDRNSVVDFLLKKFSDWDERYKELIRLTSSFVGLATRIFPLDKS-WK
SKRPLPITMIGDAAHLMPPFAGQGVNSGLMDALILSDNLTNGKFNSIEEAIENYEQQMFA
YGREAQAESIINETEMFSLDFSFQKLMNL
>Tet(X6)
----------MTLLKHKKITIIGAGPVGLTMARLLQQNGVDITVYERDKDQDARIFGGTL
DLHRDSGQEAMKRAGLLQTYYDLALPMGVNIVDEKGNILTTKNVRPENRFDNPEINRNDL
RTILLNSLQNDTVIWDRKLVTLEPDKEKWILTFEDKSSETADLVIIANGGMSKVRKFVTD
TEVEETGTFNIQADIHQPEVNCPGFFQLCNGNRLMAAHQGNLLFANPNNNGALHFGISFK
TPDEWKSKTRVDFQDRNSVVDFLLKKFSDWDERYKELIRLTSSFVGLATRIFPLDKS-WK
SKRPLPITMIGDAAHLMPPFAGQGVNSGLMDALILSDNLTNGKFNSIEEAIENYEQQMFA
YGREAQAESIINETEMFSLDFSFQKLMNL
>BDB51407.1
----------MTLLKYKKITIIGAGPVGLTMARLLQQNGVDITVYERDKDQDARIFGGTL
DLHRDSGQEAMKRAGLLQTYYDLALPMGVNIVDEKGNILTTKNVRPENRFDNPEINRNDL
RTILLNSLQNDTVIWDRKLVTLEPDKEKWILTFEDKSSETADLVIIANGGMSKVRKFVTD
TEVEETGTFNIQADIHQPEVNCPGFFQLCNGNRLMAAHQGNLLFANPNNNGALHFGISFK
TPDEWKSKTQVDFQDRNSVVDFLLKKFSDWDERYKELIRLTSSFVGLATRIFPLDKS-WK
SKRPLPITMIGDAAHLMPPFAGQGVNSGLMDALILSDNLTNGKFNSIEEAIENYEQQMFA
YGREAQTESIINETEMFSLDFSFQKLMNL
>AMP54231.1
----------MTLLKHKKITIIGAGPVGLTMARLLQQNRVDVTVYERDKDRDARIFGGTL
DLHRDSGQEAMKRAGLLQTYYDLALPMGVNIVDEKGNILTTKNVRPENRFDNPEINRNDL
RTILLNSLQNDTVIWDRKLVTLEPDKEKWILTFEDKSSETADLVIIANGGMSKVRKFVTD
TEVEETGTFNIQADIHQPEVNCPGFFQLCNGNRLMAAHQGNLLFANPNNNGALHFGISFK
TPDEWKSKTRVDFQDRNSVVDFLLKKFSDWDERYKELIRLTSSFVGLATRIFPLDKS-WK
SKRPLPITMIGDAAHLMPPFAGQGVNSGLMDALILSDNLTNGKFNSIEEAIENYEQQMFA
YGREAQAESIINETEMFSSDFSFQKLMNL
>MDY3513728.1
----------MTLLKHKKITIIGAGPVGLTMARLLQQNGVDITVYERDKDQDARIFGGTL
DLHRDSGQEAMKRAGLLQTYYDLALPMGVNIVDEKGNILTTKNVRPENRFDNPEINRNDL
RTILLNSLQNDTVIWDRKLVTLEPDKEKWILTFEDKSSETADLVIIANGGMSKVRKFVTD
TEVEETGTFNIQADIHQPEVNCPGFFQLCNGNRLMAAHQGNLLFANPNNNGALHFGISFK
TPDEWKSKTLVDFQDRNSVVDFLLKKFSDWDERYKELIRVTSSFVGLATRIFPLGKS-WK
SKRPLPITMIGDAAHLMPPFAGQGVNSGLMDALILSDNLTNGKFNSIEEAIENYE-----
-----------------------------
>Tet(X)-Novel
----------MTLLKHKKITIIGAGPVGLTMARLLQQNGVDITVYERDKDQDARIFGGTL
DLHRDSGQEAMKRAGLLQTYYDLALPMGVNIVDEKGNILTTKNVRPENRFDNPEINRNDL
RTILLNSLQNDTVIWDRKLVTLEPDKEKWILTFEDKSSETADLVIIANGGMSKVRKFVTD
TEVEETGTFNIQADIHQPEVNCPGFFQLCNGNRLMAAHQGNLLFANPNNNGALHFGISFK
TPDEWKSKTRVDFQDRNSVVDFLLKKFSDWDERYKELIRLTSSFVGLATRIFPLDKS-WK
SKRPLPITMIGDAAHLMPPFAGQGVNSGLMDALILSDNLTNGKFNSIEEAIENYEQQMFA
YGREAQAESIINEIEMFKPDFTFQQLLNV
>MBV2195895.1
----------MTLLKNKKITIIGAGPVGLTMARLLQQNRVDVTVYERDKDRDARIFGGTL
DLHRDSGQEAMKRAGLLQTYYDLALPMGVNIADEKGNILTTKNVKPENRFDNPEINRNDL
RTILLNSLQNDTVIWDRKLVTLEPDKEKWILTFEDKSSETADLVIIANGGMSKVRKFVTD
TEVEETGTFNIQADIHQPEVNCPGFFQLCNGNRLMAAHQGNLLFANPNNNGALHFGISFK
TSDEWKSKTLVDFQDRNSVVDFLLKKFSDWDERYKELIRVTSSFVGLATRIFPLGKS-WK
SKRPLPITMIGDAAHLMPPFAGQGVNSGLMDALILSDNLTNGKFNSIEEAIENYEQQMFA
YGREAQAESIINETEMFSSDFSFQKLMNL
>AMP54443.1
----------MTLLKNKKITIIGAGPVGLTMARLLQQNRVDVTVYERDKDRDARIFGGTL
DLHRDSGQEAMKRAGLLQTYYDLALPMGVNIADEKGNILTTKNVKPENRFDNPEINRNDL
RTILLNSLQNDTVIWDRKLVTLEPDKEKWTLTFEDKPSETADLVIIANGGMSKVRKFVTD
TEVEETGTFNIQADIHQPEVNCPGFFQLCNGNRLMAAHQGNLLFANPNNNGALHFGISFK
TSDEWKSKTLVDFQDRNSVVDFLLKKFSDWDERYKELIRVTSSFVGLATRIFPLGKS-WK
SKRPLPITMIGDAAHLMPPFAGQGVNSGLMDALILSDNLTNGKFNSIEEAIENYEQQMFA
YGREAQAESIINETEMFSSDFSFQKLMNL
>OUG17778.1
------------------------------MARLLQQNRVDVTVYERDKDRDARIFGGTL
DLHRDSGQEAMKRAGLLQTYYDLALPMGVNIADEKGNILTTKNVKPENRFDNPEINRNDL
RTILLNSLQNDTVIWDRKLVTLEPDKEKWTLTFEDKPSETADLVIIANGGMSKVRKFVTD
TEVEETGTFNIQADIHQPEVNCPGFFQLCNGNRLMAAHQGNLLFANPNNNGALHFGISFK
TSDEWKSKTLVDFQDRNSVVDFLLKKFSDWDERYKELIRVTSSFVGLATRIFPLGKS-WK
SKRPLPITMIGDAAHLMPPFAGQGVNSGLMDALILSDNLTNGKFNSIEEAIENYEQQMFA
YGREAQAESIINETEMFSSDFSFQKLMNL
>MDM2155830.1
----------MTLLKNKKITIIGAGPVGLTMARLLQQNRVDVTVYERDKDRDARIFGGTL
DLHRDSGQEAMKRAGLLQTYYDLALPMGVNIADEKGNILTTKNVKPENRFDNPEINRNDL
RTILLNSLQNDTVIWDRKLVTLEPDKEKWTLTFEDKPSETADLVIIANGGMSKVRKFVTD
TEVEETGTFNIQADIHQPEVNCPGFFQLCNGNRLMAAHQGNLLFANPNNNGALHFGISFK
TSDEWKSVTLVDFQDRNSVVDFLLKKFSDWDERYKELIRVTSSFVGLATRIFPLGKS-WK
SKRPLPITMIGDAAHLMPPFAGQGVNSGLMDALILSDNLTNGKFNSIEEAIENYEQQMFA
YGREAQAESIINETEMFSSDFSFQKLMNL
>QJX65215.1
----------MTLLKNKKITIIGAGPVGLTMARLLQQNRVDVTVYERDKDRDARIFGGTL
DLHRDSGQEAMKRAGLLQTYYDLALPMGVNIADEKGNILTTKNVKPENRFDNPEINRNDL
RTILLNSLENDTVIWDRKLVTLEPDKEKWTLTFEDKPSETADLVILANGGMSKVRKFVTD
TEVEETVTFNIQADIHQPEVNCPGFFQLCNGNRLMAAHQGNLLFANPNNNGALHFGISFK
TSDEWKSKTLVDFQDRNSVVDFLLKKFSDWDERYKELIRVTSSFVGLATRIFPLGKS-WK
SKRPLPITMIGDAAHLMPPFAGQGVNSGLMDALILSDNLTNGKFNSIEEAIENYEQQMFA
YGREAQAESIINETEMFSSDFSFQKLMNL
>AMP57029.1
----------MNLLNNKKVTIIGGGPVGLTMARLLQQNDIDVTVYERDKDRQARIFGGTL
DLHKTSGQEAMKKAGLLKAYYDLALPMGVNIADEKGNILTTKNVKPENRFDNPEINRNDL
RTILLNSLQNDTVIWDRKLVTLEPDKEKWTLTFEDKPSETADLVIIANGGMSKVRKFVTD
TEVEETGTFNIQADIHQPEVNCPGFFQLCNGNRLMAAHQGNLLFANPNNNGALHFGISFK
TSDEWKSKTLVDFQDRNSVVDFLLKKFSDWDERYKELIRVTSSFVGLATRIFPLGKS-WK
SKRPLPITMIGDAAHLMPPFAGQGVNSGLMDALILSDNLTNGKFNSIEEAIENYEQQMFA
YGREAQAESIINETEMFSSDFSFQKLMNL
>Tet(X7)
----------MTLLKNKKITIIGAGPVGLTMARLLQQNRVDVTVYERDKDRDARIFGGTL
DLHRDSGQEAMKRAGLLQTYYDLALPMGVNIADEKGNILTTKNVKPENRFDNPEINRNDL
RTILLNSLQNDTVIWDRKLVTLEPDKEKWTLTFEDKPSETADLVIIANGGMSKVRKFVTD
TEVEETGTFNIQADIHQPEVNCPGFFQLCNGNRLMAAHQGNLLFANPCNNNELSYGIILK
TSDEWKSKTLVDFQDRNSVVDFLLKKFSDWDERYKELIRVTSSFVGLATRIFPLGKS-WK
SKRPLPITMIGDAAHLMPPFAGQGVNSGLMDALILSDNLTNGKFNSIEEAIENYEQQMFA
YGREAQAESIINETEMFSSDFSFQKLMNL
>MBT8722501.1
----------MNLLSDKNVAIIGAGPVGLTMARLLQQNGVDITVYERDKDQDARIFGGTL
DLHRDSGQEAMKRAGLLQTYYDLALPMGVNIVDEKGNILTTKNVRPENRFDNPEINRNDL
RTILLNSLQNDTVIWDRKLVTLEPDKEKWILTFEDKSSETADLVIIANGGMSKVRKFVTD
TEVEETGTFNIQADIHQPEVNCPGFFQLCNGNRLMAAHQGNLLFANPNNNGALHFGISFK
TPDEWKSKTRVDFQDRNSVVDFLLKKFSDWDERYKELIRVTSSFVGLATRIFPLGKS-WK
SKRPLPITMIGDAAHLMPPFAGQGVNSGLMDALILSDNLTNGKFNSIEEAIENYEQQMFI
YGKEAQEESTQNEIEMFKPDFTFQQLLNV
>MDY3402811.1
----------MNLLSDKNVAIIGGGPVGLTMAKLLQQNGVDATVYERDKDRDARIFGGTL
DLHRDSGQEAMKRAGLLQTYYDLALPMGVNIADEKGNILTTKNVKPENRFDNPEINRNDL
RTILLNSLQNDTVIWDRKLVTLEPDKEKWILTFEDKSSETADLVIIANGGMSKVRKFVTD
TEVEETGTFNIQADIHQPEVNCPGFFQLCNGNRLMAAHQGNLLFANPNNNGALHFGISFK
TPDEWKSKTLVDFQDRNSVVDFLLKKFSDWDERYKELIRVTSSFVGLATRIFPLGKS-WK
SKRPLPITMIGDAAHLMPPFAGQGVNSGLMDALILSDNLTNGKFNSIEEAIENYEQQMFI
YGKEAQEESTQNEIEMFKPDFTFQQLLNV
>OBP37403.1
----------MNLLSDKNVAIIGGGPVGLTMAKLLQQNGVDATVYERDKDRDARIFGGTL
DLHRDSGQEAMKRAGLLQTYYDLALPMGVNIADEKGNILTTKNVKPENRFDNPEINRNDL
RTILLNSLQNDTVIWDRKLVTLEPDKEKWTLTFEDKPSETADLVIIANGGMSKVRKFVTD
TEVEETGTFNIQADIHQPEVNCPGFFQLCNGNRLMAAHQGNLLFANPNNNGALHFGISFK
TSDEWKSKTLVDFQDRNSVVDFLLKKFSDWDERYKELIRVTSSFVGLATRIFPLDKS-WK
SKRPLPITMIGDAAHLMPPFAGQGVNSGLMDALILSDNLTNGKFNSIEEAIENYEQQMFI
YGKEAQEESTQNEIEMFKPDFTFQQLLNV
>AIH01630.1
----------MNLLSDKNVAIIGGGPVGLTMAKLLQQNGVDATVYERDKDRDARIFGGTL
DLHRDSGQEAMKRAGLLQTYYDLALPMGVNIADEKGNILTTKNVKPENRFDNPEINRNDL
RTILLNSLQNDTVIWDRKLVTLEPDKEKWTLTFEDKPSETADLVIIANGGMSKVRKFVTD
TEVEETGTFNIQADIHQPEVNCPGFFQLCNGNRLMAAHQGNLLFANPNNNGALHFGISFK
TSDEWKSKTLVDFQDRNSVVDFLLKKFSDWDERYKELIRVTSSFVGLATRIFPLGKS-WK
SKRPLPITMIGDAAHLMPPFAGQGVNSGLMDALILSDNLTNGKFNSIEEAIENYEQQMFI
YGKEAQEESTQNEIEMFKPDFTFQQLLNV
>OBP40677.1
----------MNLLSDKNVAIIGGGPVGLTMAKLLQQNGVDATVYERDKDRDARIFGGTL
DLHRDSGQEAMKRAGLLQTYYDLALPMGVNIADEKGNILTTKNVKPENRFDNPEINRNDL
RTILLNSLQNDTVIWDRKLVTLEPDKEKWTLTFEDKPSETADLVIIANGGMSKVRKFVTD
TEVEETGTFNIQADIHQPEVNCPGFFQLCNGNRLMAAHQGNLLFANPNNNGALHFGISFK
TSDEWKSKTLVDFQDRNSVVDFLLKKFSDWDERYKELIRVTSSFVGLATRIFPLGKS-WK
SKRPLPITMIGDAAHLMPPFAGQGVNSGLMDALILSDNLTNGKFNSIEEAIENYEQQMFI
YGKEAQEESTQNEIEMFKPDFTFQQLLNV
>MDY3339587.1
----------MNLLSDKNVAIIGGGPVGLTMAKLLQQNGVDATVYERDKDRDARIFGGTL
DLHRDSGQEAMKRAGLLQTYYDLALPMGVNIADEKGNILTTKNVKPENRFDNPEINRNDL
RTILLNSLQNDTVIWDRKLVTLEPDKEKWTLTFEDKPSETADLVIIANGGMSKVRKFVTD
TEVEETGTFNIQADIHQPEVNCPGFFQLCNGNRLMAAHQGNLLFANPNNNGALHFGISFK
TSDEWKSKTLVDFQDRNSVVDFLLKKFSDWDERYKELIRVTSSFVGLATRIFPLGKS-WK
SKRPLPITMIGDAAHLMPPFAGQGVNSGLMDALILSDNLTNGKFNSIEEAIENYEQQMFI
YGKEAQEESTQNEIEMFKP----------
>MCW5914922.1
----------MNLLSDKNVAIIGGGPVGLTMAKLLQQNGIDVTVYERDKDRDARIFGGTL
DLHRDSGQEAMKRAGLLQTYYDLALPMGVNIADEKGNILTTKNVKPENRFDNPEINRNDL
RTILLNSLQNDTVIWDRKLVTLEPDKEKWTLTFEDKPSETADLVIIANGGMSKVRKFVTD
TEVEETGTFNIQADIHQPEVNCPGFFQLCNGNRLMAAHQGNLLFANPNNNGALHFGISFK
TPDEWKSKTLVDFQDRNSVVDFLLKKFSDWDERYKELIRVTSSFVGLATRIFPLGKS-WK
SKRPLPITMIGDAAHLMPPFAGQGVNSGLMDALILSDNLTNGKFNSIEEAVKNYEQQMFI
YGKEAQEESTQNEIEMFKPDFTFQQLLNV
>OBP58430.1
----------MNLLSDKNVAIIGGGPVGLTMAKLLQQNGIDVSVYERDNDREARIFGGTL
DLHKGSGQEAMKKAGLLQTYYDLALPMGVNIADEKGNILSTKNVKPENRFDNPEINRNDL
RTILLNSLQNDTVIWDRKLVTLEPDKEKWTLTFEDKPSETADLVIIANGGMSKVRKFVTD
TEVEETGTFNIQADIHQPEVNCPGFFQLCNGNRLMAAHQGNLLFANPNNNGALHFGISFK
TSDEWKSKTLVDFQDRNSVVDFLLKKFSDWDERYKELIRVTSSFVGLATRIFPLDKS-WK
SKRPLPITMIGDAAHLMPPFAGQGVNSGLMDALILSDNLTNGKFNSIEEAIENYEQQMFI
YGKEAQEESTQNEIEMFKPDFTFQQLLNV
>QJX65213.1
----------MNLLSDKNVAIIGGGPVGLTMAKLLQQNGIDVSVYERDNDREARIFGGTL
DLHKGSGQEAMKKAGLLQTYYDLALPMGVNIADEKGNILTTKNVKPENRFDNPEINRNDL
RTILLNSLQNDTVIWDRKLVTLEPDKEKWTLTFEDKPSETADLVIIANGGMSKVRKFVTD
TEVEETGTFNIQADIHQPEVNCPGFFQLCNGNRLMASHQGNLLFANPNNNGALHFGISFK
TPDEWKSKTLVDFQDRNSVVDFLLKKFSDWDERYKELIRVTSSFVGLATRIFPLGKS-WK
SKRPLPITMIGDAAHLMPPFAGQGVNSGLMDALILSDNLADGKFNSIEEAVKNYEQQMFI
YGKEAQEESTQNEIEMFKPDFTFQQLLNV
>MDY3364443.1
----------MNLLSDKNVAIIGAGPVGLTMARLLQQNGVDVTVYERDKDRDARIFGGTL
DLHRDSGQEAMKKAGLLQTYYDLALPMGVNIADEKGNILTTKNVKPENRFDNPEINRNDL
RTILLNSLQNNTVIWDRKLVALEPDKEKWVLSFEDKPNETADLVIIANGGMSKVRKFVTD
TEVEETGTFNIQADIHQPEVNCPGFFQLCNGNRLMAAHQGNLLFANPNNNGALHFGISFK
TSDEWKSKTLVDFQDRNSVVDFLLKKFSDWDERYKELIRVTSSFVGLATRIFPLDKS-WK
SKRPLPITMIGDAAHLMPPFAGQGVNSGLMDALILSDNLTNGKFNSIEEAIENYEQQMFI
YGKEAQEESTQNEIEMFKPDFTFQQLLN-
>MDY3538145.1
----------MNLLSDKNVAIIGGGPVGLTMAKLLQQNGIDVSVYERDNDREARIFGGTL
DLHKGSGQEAMKRAGLLQTYYDLALPMGVNIVDEKGNILTTKNVRPENRFDNPEINRNDL
RAILLNSLENDTVIWDRKLVMLEPGKKKWTLTFENKPSETADLVILANGGMSKVRKFVTD
TEVEETGTFNIQADIHQPEINCPGFFQLCNGNRLMAAHQGNLLFANPNNNGALHFGISFK
TPDEWKSKTQVDFQDRNSVVDFLLKKFSDWDERYKELIRLTSSFVGLATRIFPLDKS-WK
SKRPLPITMIGDAAHLMPPFAGQGVNSGLMDALILSDNLTNGKFNSIEEAIENYEQQMFA
YGREAQAESTQNEIEMFKPDFTFQQLLNV
>MDY3319913.1
----------MNLLSDKNVAIIGGGPVGLTMAKLLQQNGIDVSVYERDNDREARIFGGTL
DLHKGSGQEAMKKAGLLQTYYDLALPMGVNIADEKGNILSTKNVKPENRFDNPEINRNDL
RAILLNSLENDTVIWDRKLVMLEPGKKKWTLTFENKSSETADLVIIANGGMSKVRKFVTD
TEVEETGTFNIQADIHQPEVNCPGFFQLCNGNRLMAAHQGNLLFANPNNNGALHFGISFK
TPDEWKSKTRVDFQDRNSVVDFLLKKFSDWDERYKELIRLTSSFVGLATRIFPLDKS-WK
SKRPLPITMIGDAAHLMPPFAGQGVNSGLMDALILSDNLTNGKFNSIEEAIENYEQQMFA
YGREAQEESTQNEIEMFKPDFTFQQLLNV
>MDY3517558.1
----------MNLLSDKNVAIIGGGPVGLTMAKLLQQNGIDVSVYERDNDREARIFGGTL
DLHKGSGQEAMKKAGLLQTYYDLALPMGVNIADEKGNILSTKNVKPENRFDNPEINRNDL
RAILLNSLENDTVIWDRKLVMLEPGKKKWTLTFENKPSETADLVIIANGGMSKVRKFVTD
TEVEETGTFNIQADIHQPEVNCPGFFQLCNGNRLMAAHQGNLLFANPNNNGALHFGISFK
TPDEWKSKTRVDFQDRNSVVDFLLKKFSDWDERYKELIRLTSSFVGLATRIFPLDKS-WK
SKRPLPITMIGDAAHLMPPFAGQGVNSGLMDALILSDNLTNGKFNSIEEAIENYEQQMFA
YGREAQEESTQNEIEMFKPDFTFQQLLNV
>AMP56803.1
----------MNLLSDKNVAIIGGGPVGLTMAKLLQQNGIDVSVYERDNDREARIFGGTL
DLHKGSGQEAMKKAGLLQTYYDLALPMGVNIADEKGNILSTKNVKPENRFDNPEINRNDL
RAILLNSLENDTVIWDRKLVMLEPGKKKWTLTFENKPSETADLVILANGGMSKVRKFVTD
TEVEETGTFNIQADIHQPEVNCPGFFQLCNGNRLMAAHQGNLLFANPNNNGALHFGISFK
TPDEWKSKTRVDFQDRNSVVDFLLKKFSDWDERYKELIRLTSSFVGLATRIFPLDKS-WK
SKRPLPITMIGDAAHLMPPFAGQGVNSGLMDALILSDNLTNGKFNSIEEAIENYEQQMFA
YGREAQAESTQNEIEMFKPDFTFQQLLNV
>QPI34715.1
----------MNLLSDKNVAIIGGGPVGLTMAKLLQQNGIDVSVYERDNDREARIFGGTL
DLHKGSGQEAMKKAGLLQTYYDLALPMGVNIADEKGNILSTKNVKPENRFDNPEINRNDL
RAILLNSLENDTVIWDRKLVMLEPGKKKWTLTFENKPSETADLVILANGGMSKVRKFVTD
TEVEETGTFNIQADIHQPEVNCPGFFQLCNGNRLMAAHQGNLLFANPNNNGALHFGISFK
TPDEWKSKTRVDFQDRNSVVDFLLKKFSDWDERYKELIRLTSSFVGLATRIFPLDKS-WK
SKRPLPITMIGDAAHLMPPFAGQGVNSGLMDALILSDNLTNGKFNSIEEAIENYEQQMFI
YGKEAQEESTQNEIEMFKPDFTFQQLLNV
>MDY3381623.1
----------MNLLSDKNVAIIGGGPVGLTMAKLLQQNGIDVSVYERDNDREARIFGGTL
DLHKGSGQEAMKKAGLLQTYYDLALPMGVNIADEKGNILSTKNVKPENRFDNPEINRNDL
RAILLNSLENDTVIWDRKLVMLEPGKKKWTLTFENKPSETADLVILANGGMSKVRKFVTD
TEVEETGTFNIQADIHQPEVNCPGFFQLCNGNRLMAAHQGNLLFANPNNNGALHFGISFK
TPDEWKSKTRVDFQDRNSVVDFLLKKFSDWDERYKELIRLTSSFVGLATRIFPLDKS-WK
SKRPLPITMIGDAAHLMPPFAGQGVNSGLMDALILSDNLTNGKFNSIEEAIENYEQQMFI
YGKE-------------------------
>AMP53775.1
----------MNLLSDKNVAIIGGGPVGLTMAKLLQQNGIDVSVYERDNDREARIFGGTL
DLHKGSGQEAMKKAGLLQTYYDLALPMGVNIADEKGNILSTKNVKPENRFDNPEINRNDL
RAILLNSLENDTVIWDRKLVMLEPGKKKWTLTFENKPSETADLVILANGGMSKVRKFVTD
TEVKETGTFNIQADIHQPEINCPGFFQLCNGNRLMASHQGNLLFANPNNNGALHFGISFK
TPDEWKNQTQVDFQNRNSVVDFLLKKFSDWDERYKELIRLTSSFVGLATRIFPLDKS-WK
SKRPLPITMIGDAAHLMPPFAGQGVNSGLMDALILSDNLTNGKFNSIEEAIENYEQQMFA
YGREAQEESTQNEIEMFKPDFTFQQLLNV
>MCS2459129.1
----------------KNVAIIGGGPVGLTMAKLLQQNGIDVSVYERDNDREARIFGGTL
DLHKGSGQEAMKKAGLLQTYYDLALPMGVNIADEKGNILSTKNVKPENRFDNPEINRNDL
RAILLNSLENDTVIWDRKLVMLEPGKKKWTLTFENKPSETADLVILANGGMSKVRKFVTD
TEVEETGTFNIQADIHQPEINCPGFFQLCNGNRLMASHQGNLLFANPNNNGALHFGISFK
TPDEWKNQTQVDFQNRNSVVDFLLKKFSDWDERYKELIRLTSSFVGLATRIFPLDKS-WK
SKRPLPITMIGDAAHLMPPFAGQGVNSGLMDALILSDNLTNGKFNSIEEAIENYEQQMFA
YGREAQEESTQNEIEMFKPDFTFQQLLNV
>AMP48969.1
----------MNLLSDKNVAIIGGGPVGLTMAKLLQQNGIDVSVYERDNDREARIFGGTL
DLHKGSGQEAMKKAGLLQTYYDLALPMGVNIADEKGNILSTKNVKPENRFDNPEINRNDL
RAILLNSLENDTVIWDRKLVMLEPGKKKWTLTFENKPSETADLVILANGGMSKVRKFVTD
TEVEETGTFNIQADIHQPEINCPGFFQLCNGNRLMASHQGNLLFANPNNNGALHFGISFK
TPDEWKNQTQVDFQNRNSVVDFLLKKFSDWDERYKELIRLTSSFVGLATRIFPLDKP-WK
SKRPLPITMIGDAAHLMPPFAGQGVNSGLMDALILSDNLTNGKFNSIEEAIENYEQQMFA
YGREAQEESTQNEIEMFKPDFTFQQLLNV
>MDF7007871.1
----------MNLLSDKNVAIIGGGPVGLTMAKLLQQNGIDVSVYERDNDREARIFGGTL
DLHKGSGQEAMKKAGLLQTYYDLALPMGVNIADEKGNILSTKNVKPENRFDNPEINRNDL
RAILLNSLENDTVIWDRKLVMLEPGKKKWTLTFENKPSETADLVIIANGGMSKVRKFVTD
TEVEETGTFNIQADIHHPEVNCPGFFQLCNGNRLMAAHQGNLLFANPNNNGALHFGISFK
TPDEWKNQTQVDFQNRNSVVDFLLKEFSDWDERYKELIRVTSSFVGLATRIFPLGKS-WK
SKRPLPITMIGDAAHLMPPFAGQGVNSGLMDALILSDNLTNGKFNSIEEAIENYEQQMFI
YGKEAQEESTQNEIEMFKPDFTFQQLLNV
>NHV24515.1
----------MNLLSDKNVAIIGGGPVGLTMAKLLQQNGIDVSVYERDNDREARIFGGTL
DLHKGSGQEAMKKAGLLQTYYDLALPMGVNIADEKGNILSTKNVKPENRFDNPEINRNDL
RAILLNSLENDTVIWDRKLVMLEPGKKKWTLTFENKPSETADLVIIANGGMSKVRKFVTD
TEVEETGTFNIQADIHHPEVNCPGFFQLCNGNRLMAAHQGNLLFANPNNNGALHFGISFK
TPDEWKNQTQVDFQNRNSVVDFLLKEFSDWDERYKELIRVTSSFVGLATRIFPLGKS-WK
SKRPLPITMIGDAAHLMPPFAGQGVNSGLMDALILSDNLTNGKFNSIEEAIENYEQQMFI
YGKEAQEESTQNEIEMFKPDFTFQQLLNV
>HCB3485907.1
------------LLSDKNVAIIGGGPVGLTMAKLLQQNGIDVSVYERDNDREARIFGGTL
DLHKGSGQEAMKKAGLLQTYYDLALPMGVNIADEKGNILSTKNVKPENRFDNPEINRNDL
RAILLNSLENDTVIWDRKLVMLEPGKKKWTLTFENKPSETADLVIIANGGMSKVRKFVTD
TEVEETGTFNIQADIHHPEVNCPGFFQLCNGNRLMAAHQGNLLFANPNNNGALHFGISFK
TPDEWKNQTQVDFQNRNSVVDFLLKEFSDWDERYKELIRVTSSFVGLATRIFPLGKS-WK
SKRPLPITMIGDAAHLMPPFAGQGVNSGLMDALILSDNLTNGKFNSIEEAIENYEQQMFI
YGKEAQEESTQNEIEMFKPDFTFQQLLNV
>HCB3485834.1
----------------------GGGPVGLTMAKLLQQNGIDVSVYERDNDREARIFGGTL
DLHKGSGQEAMKKAGLLQTYYDLALPMGVNIADEKGNILSTKNVKPENRFDNPEINRNDL
RAILLNSLENDTVIWDRKLVMLEPGKKKWTLTFENKPSETADLVIIANGGMSKVRKFVTD
TEVEETGTFNIQADIHHPEVNCPGFFQLCNGNRLMAAHQGNLLFANPNNNGALHFGISFK
TPDEWKNQTQVDFQNRNSVVDFLLKEFSDWDERYKELIRVTSSFVGLATRIFPLGKS-WK
SKRPLPITMIGDAAHLMPPFAGQGVNSGLMDALILSDNLTNGKFNSIEEAIENYEQQMFI
YGKEAQEESTQNEIEMFKPDFTFQQLLNV
>QVQ60699.1
------------------------------MAKLLQQNGIDVSVYERDNDREARIFGGTL
DLHKGSGQEAMKKAGLLQTYYDLALPMGVNIADEKGNILSTKNVKPENRFDNPEINRNDL
RAILLNSLENDTVIWDRKLVMLEPGKKKWTLTFENKPSETADLVIIANGGMSKVRKFVTD
TEVEETGTFNIQADIHHPEVNCPGFFQLCNGNRLMAAHQGNLLFANPNNNGALHFGISFK
TPDEWKNQTQVDFQNRNSVVDFLLKEFSDWDERYKELIRVTSSFVGLATRIFPLGKS-WK
SKRPLPITMIGDAAHLMPPFAGQGVNSGLMDALILSDNLTNGKFNSIEEAIENYEQQMFI
YGKEAQEESTQNEIEMFKPDFTFQQLLNV
>Tet(X4)
MS---NKEKQMNLLSDKNVAIIGGGPVGLTMAKLLQQNGIDVSVYERDNDREARIFGGTL
DLHKGSGQEAMKKAGLLQTYYDLALPMGVNIADEKGNILSTKNVKPENRFDNPEINRNDL
RAILLNSLENDTVIWDRKLVMLEPGKKKWTLTFENKPSETADLVIIANGGMSKVRKFVTD
TEVEETGTFNIQADIHHPEVNCPGFFQLCNGNRLMAAHQGNLLFANPNNNGALHFGISFK
TPDEWKNQTQVDFQNRNSVVDFLLKEFSDWDERYKELIRVTSSFVGLATRIFPLGKS-WK
SKRPLPITMIGDAAHLMPPFAGQGVNSGLMDALILSDNLTNGKFNSIEEAIENYEQQMFI
YGKEAQEESTQNEIEMFKPDFTFQQLLNV
>HCE0294498.1
----------MNLLSDKNVAIIGGGPVGLTMAKLLQQNGIDVSVYERDNDREARIFGGTL
DLHKGSGQEAMKKSGLLQTYYDLALPMGVNIADEKGNILSTKNVKPENRFDNPEINRNDL
RAILLNSLENDTVIWDRKLVMLEPGKKKWTLTFENKPSETADLVIIANGGMSKVRKFVTD
TEVEETGTFNIQADIHHPEVNCPGFFQLCNGNRLMAAHQGNLLFANPNNNGALHFGISFK
TPDEWKNQTQVDFQNRNSVVDFLLKEFSDWDERYKELIRVTSSFVGLATRIFPLGKS-WK
SKRPLPITMIGDAAHLMPPFAGQGVNSGLMDALILSDNLTNGKFNSIEEAIENYEQQMFI
YGKEAQEESTQNEIEMFKPDFTFQQLLNV
>NHV83001.1
----------MNLLSDKNVAIIGGGPVGLTMAKLLQQNGIDVSVYERDNDREARIFGGTL
DLHKGSGQEAMKKAGLLQTYYDLALPMGVNIADEKGNILSTKNVKPENRFDNPEINRNDL
RAILLNSLENDTVIWDRKLVMLEPGKKKWTLTFENKPSETADLVIIANGGMSKVRKFVTD
TEVEETGTFNIQTDIHHPEVNCPGFFQLCNGNRLMAAHQGNLLFANPNNNGALHFGISFK
TPDEWKNQTQVDFQNRNSVVDFLLKEFSDWDERYKELIRVTSSFVGLATRIFPLGKS-WK
SKRPLPITMIGDAAHLMPPFAGQGVNSGLMDALILSDNLTNGKFNSIEEAIENYEQQMFI
YGKEAQEESTQNEIEMFKPDFTFQQLLNV
>EJB4932637.1
----------MNLLSDKNVAIIGGGPVGLTMAKLLQQNGIDVSVYERDNDREARIFGGTL
DLHKGSGQEAMKKAGLLQTYYNLALPMGVNIADEKGNILSTKNVKPENRFDNPEINRNDL
RAILLNSLENDTVIWDRKLVMLEPGKKKWTLTFENKPSETADLVIIANGGMSKVRKFVTD
TEVEETGTFNIQADIHHPEVNCPGFFQLCNGNRLMAAHQGNLLFANPNNNGALHFGISFK
TPDEWKNQTQVDFQNRNSVVDFLLKEFSDWDERYKELIRVTSSFVGLATRIFPLGKS-WK
SKRPLPITMIGDAAHLMPPFAGQGVNSGLMDALILSDNLTNGKFNSIEEAIENYEQQMFI
YGKEAQEESTQNEIEMFKPDFTFQQLLNV
>HDL6442578.1
----------MNLLSDKNVAIIGGGPVGLTMAKLLQQNGIDVSVYERDNDREARIFGGTL
DLHKGSGQEAMKKAGLLQTYYDLALPMGVNIADEKGNILSTKNVKPENRFDNPEINRNDL
RAILLNSLENDTVIWDRKLVMLEPGKKKWTLTFENKPSETADLVIIANGGMSKVRKFVTD
TEVEETGTFNIQADIHHPEVNCPGFFQLCNGNRLMAAHQGNLLFANPNNNGALHFGISFK
TPDEWKNQTQVDFQNRNSVVDFLLKEFYDWDERYKELIRVTSSFVGLATRIFPLGKS-WK
SKRPLPITMIGDAAHLMPPFAGQGVNSGLMDALILSDNLTNGKFNSIEEAIENYEQQMFI
YGKEAQEESTQNEIEMFKPDFTFQQLLNV
>HDZ8889100.1
----------MNLLSDKNVAIIGGGPVGLTMAKLLQQNGIDVSVYERDNDREARIFGGTL
DLHKGSGQEAMKKAGLLQTYYDLALPMGVNIADEKGNILSTKNVKPENRFDNPEINRNDL
RAILLNSLENDTVIWDRKLVMLEPGKKKWTLTFENKPSETADLVIIANGGMSKVRKFVTD
TEVEETGTFNIQADIHHPEVNCPGFFQLCNGNRLMAAHQGNLLFANPNNNGALHFGISFK
TPDEWKNQTQVDFQNRNSVVDFLMKEFYDWDERYKELIRVTSSFVGLATRIFPLGKS-WK
SKRPLPITMIGDAAHLMPPFAGQGVNSGLMDALILSDNLTNGKFNSIEEAIENYEQQMFI
YGKEAQEESTQNEIEMFKPDFTFQQLLNV
>HDZ8948630.1
----------MNLLSDKNVAIIGGGPVGLTMAKLLQQNGIDVSVYERDNDREARIFGGTL
DLHKGSGQEAMKKAGLLQTYYDLALPMGVNIADEKGNILSTKNVKPENRFDNPEINRNDL
RAILLNSLENDTVIWDRKLVMLEPGKKKWTLTFENKPSETADLVIIANGGMSKVRKFVTD
TEVEETGTFNIQADIHHPEVNCPGFFQLCNGNRLMAAHQGNLLFANPNNNGALHFGISFK
TPDEWKNQTQVDFQNRNSVVDFILKEFYDWDERYKELIRVTSSFVGLATRIFPLGKS-WK
SKRPLPITMIGDAAHLMPPFAGQGVNSGLMDALILSDNLTNGKFNSIEEAIENYEQQMFI
YGKEAQEESTQNEIEMFKPDFTFQQLLNV
>HAX6615081.1
----------MNLLSDKNVAIIGGGPVGLTMAKLLQQNGIDVSVYERDNDREARIFGGTL
DLHKGSGQEAMKKAGLLQTYYDLALPMGVNIADEKGNILSTKNVKPENRFDNPEINRNDL
RAILLNSLENDTVIWDRKLVMLEPGKKKWTLTFENKPSETADLVIIANGGMSKVRKFVTD
TEVEETGTFNIQADIHHPEVNCPGFFQLCNGNRLMAAHQGNLLFANPNNNGALHFGISFK
TPDEWKNQTQVDFQNRNSVVDFLLKEFSDWDECYKELIRVTSSFVGLATRIFPLGKS-WK
SKRPLPITMIGDAAHLMPPFAGQGVNSGLMDALILSDNLTNGKFNSIEEAIENYEQQMFI
YGKEAQEESTQNEIEMFKPDFTFQQLLNV
>HDW2927420.1
----------MTLLKHKKITIIGAGPVGLTMARLLQQNGVDITVYERDKDQDARIFGGTL
DLHKGSGQEAMKKAGLLQTYYDLALPMGVNIADEKGNILSTKNVKPENRFDNPEINRNDL
RAILLNSLENDTVIWDRKLVMLEPGKKKWTLTFENKPSETADLVILANGGMSKVRKFVTD
TEVEETGTFNIQADIHQPEINCPGFFQLCNGNRLMASHQGNLLFANPNNNGALHFGISFK
TPDEWKNQTQVDFQNRNSVVDFLLKEFSDWDERYKELIHTTLSFVGLATRIFPLEKP-WK
SKRPLPITMIGDAAHLMPPFAGQGVNSGLVDALILSDNLADGKFNSIEEAVKNYEQQMFI
YGKEAQEESTQNEIEMFKPDFTFQQLLNV
>ELL9156095.1
----------MTLLKHKKITIIGAGPVGLTMARLLQQNGVDITVYERDKDQEARIFGGTL
DLHKGSGQEAMKKAGLLQTYYDLALPMGVNIADEKGNILSTKNVKPENRFDNPEINRNDL
RAILLNSLENDTVIWDRKLVMLEPGKKKWTLTFENKPSETADLVILANGGMSKVRKFVTD
TEVEETGTFNIQADIHQPEINCPGFFQLCNGNRLMASHQGNLLFANPNNNGALHFGISFK
TPDEWKNQTQVDFQNRNSVVDFLLKEFSDWDERYKELIHTTLSFVGLATRIFPLEKP-WK
SKRPLPITMIGDAAHLMPPFAGQGVNSGLVDALILSDNLADGKFNSIEEAVKNYEQQMFI
YGKEAQEESTQNEIEMFKPDFTFQQLLNV
>AMP52928.1
----------MNLLSDKNVAIIGGGPVGLTMAKLLQQNGIDVSVYERDNDREARIFGGTL
DLHKGSGQEAMKKAGLLQTYYDLALPMGVNIADKKGNILSTKNVKPENRFDNPEINRNDL
RAILLNSLENDTVIWDRKLVMLEPGKKKWTLTFENKPSETADLVILANGGMSKVRKFVTD
TEVEETGTFNIQADIHQPEINCPGFFQLCNGNRLMASHQGNLLFANPNNNGALHFGISFK
TPDEWKNQTQVDFQNRNSVVDFLLKEFSDWDERYKELIHTTLSFVGLATRIFPLDKS-WK
SKRPLPITMIGDAAHLMPPFAGQGVNSGLMDALILSDNLADGKFNSIEEAVKNYEQQMFI
YGKEAQEESTQNEIEMFKPDFTFQQLLNV
>AMP52958.1
----------MNLLSDKNVAIIGGGPVGLTMAKLLQQNGIDVSVYERDNDREARIFGGTL
DLHKGSGQEAMKKAGLLQTYYDLALPMGVNIADEKGNILSTKNVKPENRFDNPEINRNDL
RAILLNSLENDTVIWDRKLVMLEPGKKKWTLTFENKPSETADLVILANGGMSKVRKFVTD
TEVEETGIFNIQADIHQPEINCPGFFQLCNGNRLMASHQGNLLFANPNNNGALHFGISFK
TPDEWKNQTQVDFQNRNSVVDFLLKKFSDWDERYKELIHTTLSFVGLATRIFPLEKP-WK
SKRPLPITMIGDAAHLMPPFAGQGVNSGLMDALILSDNLADGKFNSIEEAVKNYEQQMFI
YGKEAQEESTQNEIEMFKPDFTFQQLLNV
>MDY3530271.1
----------MNLLSDKNVAIIGGGPVGLTMAKLLQQNGIDVSVYERDNDREARIFGGTL
DLHKGSGQEAMKKAGLLQTYYDLALPMGVNIADEKGNILSTKNVKPENRFDNPEINRNDL
RAILLNSLENDTVIWDRKLVMLEPGKKKWTLTFENKPSETADLVILANGGMSKVRKFVTD
TEVKETGTFNIQADIHQPEINCPGFFQLCNGNRLMASHQGNLLFANPNNNGALHFGISFK
TPDEWKNQTQVDFQNRNSVVDFLLKKFSDWDERYKELIHTTLSFVGLATRIFPLEKP-WK
SKRPLPITMIGDAAHLMPPFAGQGVNSGLVDALILSDNLADGKFNSIEEAVKNYEQQMFI
YGKEAQEESTQNEIEMFKPDFTFQQLLNV
>AMP47097.1
----------MNLLSDKNVAIIGGGPVGLTMAKLLQQNGIDVSVYERDNDREARIFGGTL
DLHKGSGQEAMKKAGLLQTYYDLALPMGVNIADEKGNILSTKNVKPENRFDNPEINRNDL
RAILLNSLENDTVIWDRKLVMLEPGKKKWTLTFENKPSETADLVILANGGMSKVRKFVTD
TEVEETGTFNIQADIHQPEINCPGFFQLCNGNRLMASHQGNLLFANPNNNGALHFGISFK
TPDEWKNQTQVDFQNRNSVVDFLLKEFSDWDERYKELIHTTLSFVGLATRIFPLEKP-WK
SKRPLPITMIGDAAHLMPPFAGQGVNSGLVDALILSDNLADGKFNSIEEAVKNYEQQMFI
YGKEAQEESTQNEIEMFKPDFTFQQLLNV
>MCS2389160.1
----------------KNVAIIGGGPVGLTMAKLLQQNGIDVSVYERDNDREARIFGGTL
DLHKGSGQEAMKKAGLLQTYYDLALPMGVNIADEKGNILSTKNVKPENRFDNPEINRNDL
RAILLNSLENDTVIWDRKLVMLEPGKKKWTLTFENKPSETADLVILANGGMSKVRKFVTD
TEVEETGTFNIQADIHQPEINCPGFFQLCNGNRLMASHQGNLLFANPNNNGALHFGISFK
TPDEWKNQTQVDFQNRNSVVDFLLKEFSDWDERYKELIHTTLSFVGLATRIFPLEKP-WK
SKRPLPITMIGDAAHLMPPFAGQGVNSGLVDALILSDNLADGKFNSIEEAVKNYEQQMFI
YGKEAQEESTQNEIEMFKPDFTFQQLLNV
>Tet(X2)
MTMRIDTDKQMNLLSDKNVAIIGGGPVGLTMAKLLQQNGIDVSVYERDNDREARIFGGTL
DLHKGSGQEAMKKAGLLQTYYDLALPMGVNIADEKGNILSTKNVKPENRFDNPEINRNDL
RAILLNSLENDTVIWDRKLVMLEPGKKKWTLTFENKPSETADLVILANGGMSKVRKFVTD
TEVEETGTFNIQADIHQPEINCPGFFQLCNGNRLMASHQGNLLFANPNNNGALHFGISFK
TPDEWKNQTQVDFQNRNSVVDFLLKEFSDWDERYKELIHTTLSFVGLATRIFPLEKP-WK
SKRPLPITMIGDAAHLMPPFAGQGVNSGLVDALILSDNLADGKFNSIEEAVKNYEQQMFI
YGKEAQEESTQNEIEMFKPDFTFQQLLNV
>EXY77508.1
----------MNLLSDKNVAIIGGGPVGLTMAKLLQQNGIDVSVYERDNDREARIFGGTL
DLHKGSGQEAMKKAGLLQTYYDLALPMGVNIADEKGNILSTKNVKPENRFDNPEINRNDL
RAILLNSLENDTVIWDRKLVMLEPGKKKWTLTFENKPSETADLVILANGGMSKVRKFVTD
TEVEETGTFNIQADIHQPEINCPGFFQLCNGNRLMASHQGNLLFANPNNNGALHFGISFK
TPDEWKNQTQVDFQNRNSVVDFLLKEFSDWDERYKELIHTTLSFVGLATRIFPLEKP-WK
SKRPLPITMIGDAAHLMPPFAGQGVNSGLVDALILSDNLADGKFNSIEEAVKNYEQQMFI
YGKEAQEESTQNEVEMFKPDFTFQQLLNV
>EXZ26865.1
----------MNLLSDKNVAIIGGGPVGLTMAKLLQQNGIDVSVYERDNDREARIFGGTL
DLHKGSGQEAMKKAGLLQTYYDLALPMGVNIADEKGNILSTKNVKPENRFDNPEINRNDL
RAILLNSLENDTVIWDRKLVMLEPGKKKWTLTFENKPSETADLVILANGGMSKVRKFVTD
TEVEETGTFNIQADIHQPEINCPGFFQLCNGNRLMASHQGNLLFANPNNNGALHFGISFK
TPDEWKNQTQVDFQNRNSVVDFLLKEFSDWDERYKELIHTTLSFVGLATRIFPLEKP-WK
SKRPLPITMIGDAAHLMPPFAGQGVNSGLVDALILSDNLADGKFNSIEEAVKNYEQQMFI
YGKEAQEESTQNEVEMFKPDFTFQQLLNV
>EXY76523.1
------------------------------MAKLLQQNGIDVSVYERDNDREARIFGGTL
DLHKGSGQEAMKKAGLLQTYYDLALPMGVNIADEKGNILSTKNVKPENRFDNPEINRNDL
RAILLNSLENDTVIWDRKLVMLEPGKKKWTLTFENKPSETADLVILANGGMSKVRKFVTD
TEVEETGTFNIQADIHQPEINCPGFFQLCNGNRLMASHQGNLLFANPNNNGALHFGISFK
TPDEWKNQTQVDFQNRNSVVDFLLKEFSDWDERYKELIHTTLSFVGLATRIFPLEKP-WK
SKRPLPITMIGDAAHLMPPFAGQGVNSGLVDALILSDNLADGKFNSIEEAVKNYEQQMFI
YGKEAQEESTQNEVEMFKPDFTFQQLLNV
>APO26822.1
----------MNLLSDKNVAIIGGGPVGLTMAKLLQQNGIDVSVYERDNDREARIFGGTL
DLHKGSGQEAMKKAGLLQTYYDLALPMGVNIADEKGNILSTKNVKPENRFDNPEINRNDL
RAILLNSLENDTVIWDRKLVMLEPGKKKWTLTFENKPSETADLVILANGGMSKVRKFVTD
TEVEETGTFNIQADIHQPEINCPGFFQLCNGNRLMASHQGNLLFANPNNNGALHFGISFK
TPDEWKNQTQVDFQNRNSVVDFLLKEFSDWDERYKELIHTTLSFVGLATRIFPLEKP-WK
SKRPLPITMIGDAAHLLPPFAGQGVNSGLVDALILSDNLADGKFNSIEEAVKNYEQQMFI
YGKEAQEESTQNEIEMFKPDFTFQQLLNV
>AMP55728.1
----------MNLLSDKNVAIIGGGPVGLTMAKLLQQNGIDVSVYERDNDREARIFGGTL
DLHKGSGQEAMKKAGLLQTYYDLALPMGVNIADEKGNILSTKNVKPENRFDNPEINRNDL
RAILLNSLENDTVIWDRKLVMLEPGKKKWTLTFENKPSETSDLVILANGGMSKVRKFVTD
TEVEETGTFNIQADIHQPEINCPGFFQLCNGNRLMASHQGNLLFANPNNNGALHFGISFK
TPDEWKNQTQVDFQNRNSVVDFLLKEFSDWDERYKELIHTTLSFVGLATRIFPLEKP-WK
SKRPLPITMIGDAAHLMPPFAGQGVNSGLVDALILSDNLADGKFNSIEEAVKNYEQQMFI
YGKEAQEESTQNEIEMFKPDFTFQQLLNV
>HBN6733224.1
----------MNLLSDKNVAIIGGGPVGLTMAKLLQQNGIDVSVYERDNDREARIFGGTL
DLHKGSGQEAMKKAGLLQTYYDLALPMGVNIADEKGNILSTKNVKPENRFDNPEINRNDL
RAILLNSLENDTVIWDRKLVMLEPGKKKWTLTFENKPSETADLVILANGGMSKVRKFVTD
TEVEETGTFNIQADIHKPEINCPGFFQLCNGNRLMASHQGNLLFANPNNNGALHFGISFK
TPDEWKNQTQVDFQNRNSVVDFLLKEFSDWDERYKELIHTTLSFVGLATRIFPLEKP-WK
SKRPLPITMIGDAAHLMPPFAGQGVNSGLVDALILSDNLADGKFNSIEEAVKNYEQQMFI
YGKEAQEESTQNEIEMFKPDFTFQQLLNV
>EIY96479.1
----------MNLLSDKNVAIIGGGPVGLTMAKLLQQNGIDVSVYERDNDREARIFGGTL
DLHKGSGQEAMKKAGLLQTYYDLALPMGVNIADKKGNILSTKNVKPENRFDNPEINRNDL
RAILLNSLENDTVIWDRKLVMLEPGKKKWTLTFENKPSETADLVILANGGMSKVRKFVTD
TEVEETGTFNIQADIHQPEINCPGFFQLCNGNRLMASHQGNLLFANPNNNGALHFGISFK
TPDEWKNQTQVDFQNRNSVVDFLLKEFSDWDERYKELIHTTLSFVGLATRIFPLEKP-WK
SKRPLPITMIGDAAHLMPPFAGQGVNSGLVDALILSDNLADGKFNSIEEAVKNYEQQMFI
YGKEAQEESTQNEIEMFKPDFTFQQLLNV
>AMP49531.1
----------MNLLSDKNVAIIGGGPVGLTMAKLLQQNGIDVSVYERDNDREARIFGGTL
DLHKGSGQEAMKKAGLLQTYYDLALPMGVNIADKKGNILSTKNVKPENRFDNPEINRNDL
RAILLNSLENDTVIWDRKLVMLEPGKKKWTLTFENKPSETADLVILANGGMSKVRKFVTD
TEVEETGTFNIQADIHQPEINCPGFFQLCNGNRLMASHQGNLLFANPNNNGALHFGISFK
TPDEWKNQTQVDFQNRNSVVDFLLKEFSDWDERYKELIHTTLSFVGLATRIFPLEKP-WK
SKRPLPITMIGDAAHLMPPFAGQGVNSGLVDALILSDNLADGKFNSIEEAVKNYEQQMFI
YGKEAQEESTQNEIEMFKPDFTFQQLLNV
>AMP53609.1
----------MNLLSDKNVAIIGGGPVGLTMAKLLQQNGIDVSVYERDNDREARIFGGTL
DLHKGSGQEAMKKAGLLQTYYDLALPMGVNIADKKGNILSTKNVKPENRFDNPEINRNDL
RAILLNSLENDTVIWDRKLVMLEPGKKKWTLTFENKPSETADLVILANGGMSKVRKFVTD
TEVEETGTFNIQADIHQPEINCPGFFQLCNGNRLMASHQGNLLFANPNNNGALHFGISFK
TPDEWKNQTQVDFQNRNSVVDFLLKEFSDWDERYKELIHTTLSFVGLATRIFPLEKP-WK
SRRPLPITMIGDAAHLMPPFAGQGVNSGLVDALILSDNLADGKFNSIEEAVKNYEQQMFI
YGKEAQEESTQNEIEMFKPDFTFQQLLNV
>HBN6733222.1
----------MNLLSDKNVAIIGGGPVGLTMAKLLQQNGIDVSVYERDNDREARIFGGTL
DLHKGSGQEAMKKAGLLQTYYDLALPMGVNIADKKGNILSTKNVKPENRFDNPEINRNDL
RAILLNSLENDTVIWDRKLVMLEPGKKKWTLTFENKPSETADLVILANGGMSKVRKFVTD
TEVEETGTFNIQADIHKPEINCPGFFQLCNGNRLMASHQGNLLFANPNNNGALHFGISFK
TPDEWKNQTQVDFQNRNSVVDFLLKEFSDWDERYKELIHTTLSFVGLATRIFPLEKP-WK
SKRPLPITMIGDAAHLMPPFAGQGVNSGLVDALILSDNLADGKFNSIEEAVKNYEQQMFI
YGKEAQEESTQNEIEMFKPDFTFQQLLNV
>Tet(X)
MTMRIDTDKQMNLLSDKNVAIIGGGPVGLTMAKLLQQNGIDVSVYERDNDREARIFGGTL
DLHKGSGQEAMKKAGLLQTYYDLALPMGVNIADKKGNILSTKNVKPENRFDNPEINRNDL
RAILLNSLENDTVIWDRKLVMLEPGKKKWTLTFENKPSETADLVILANGGMSKVRKFVTD
TEVEETGTFNIQADIHQPEINCPGFFQLCNGNRLMASHQGNLLFANPNNNGALHFGISFK
TPDEWKNQTQVDFQNRNSVVDFLLKEFSDWDERYKELIHTTLSFVGLATRIFPLEKP-WK
SKRPLPITMIGDAAHLMPPFAGQGVNSGLVDALILSDNLADGKFNSIEEAVKNYEQQMFM
YGKEAQEESTQNEIEMFKPDFTFQQLLNV
>AMP52595.1
----------MNLLSDKNVAIIGGGPVGLTMAKLLQQNGIDVSVYERDNDREARIFGGTL
DLHKGSGQEAMKKAGLLQTYYDLALPMGVNIADKKGNILSTKNVKPENRFDNPEINRNDL
RAILLNSLENDTVIWDRKLVMLEPGKKKWTLTFENKPSETADLVILANGGMSKVRKFVTD
TEVEETGTFNIQADIHQPEINCPGFFQLCNGNRLMASHQGNLLFANPNNNGALHFGISFK
TPDEWKNQTQVDFQNRNSVVDFLLKEFSDWDERYKELIHTTLSFVGLATRIFPLEKP-WK
SKRPLPITMIGDAAHLIPPFAGQGVNSGLVDALILSDNLADGKFNSIEEAVKNYEQQMFI
YGKEAQEESTQNEIEMFKPDFTFQQLLNV
>AMP49832.1
----------MNLLSDKNVAIIGGGPVGLTMAKLLQQNGIDVSVYERDNDREARIFGGTL
DLHKGSGQEAMKKAGLLQTYYDLALPMGVNIADKKGNILSTKNVKPENRFDNPEINRNDL
RAILLNSLENDTVIWDRKLVMLEPGKKKWTLTFENKPSETADLVILANGGMSKVRKFVTD
TEVEETGTLNIQADIHQPEINCPGFFQLCNGNRLMASHQGNLLFANPNNNGALHFGISFK
TPDEWKNQTQVDFQNRNSVVDFLLKEFSDWDERYKELIHTTLSFVGLATRIFPLEKP-WK
SKRPLPITMIGDAAHLMPPFAGQGVNSGLVDALILSDNLADGKFNSIEEAVKNYEQQMFI
YGKEAQEESTQNEIEMFKPDFTFQQLLNV
>AMP49502.1
----------MNLLSDKNVAIIGGGPVGLTMAKLLQQNGIDVSVYERDNDREARIFGGTL
DLHKGSGQEAMKKAGLLQTYYDLALPMGVNIADKKGNILSTKNVKPENRFDNPEINRNDL
RAILLNSLENDTVIWDRKLVMLEPGKKKWTLTFENKPSETADLVILANGGMSKVRKFVTD
TEVEETGTFNIQADIHQPEINCPGFFQLCNGNRLMASHQGNLLFANPNNNGALHFGISFK
TPDEWKNQTQVDFQNRNSVVDFLLKEFSDWDERYKELIHTTLSFVGLATRIFPLEKP-WK
SKRPLPITMIGDAAHLMPPFAGQGVNSGLVDALILSDNLADGKFNSIEEAVKNYEQQMFI
YGKEAQEESTQNEIEMFKPDFTFQRLLNV
>AMP52291.1
----------MNLLSDKNVAIIGGGPVGLTMAKLLQQNGIDVSVYERDNDREARIFGGTL
DLHKGSGQEAMKKAGLLQTYYDLALPMGVNIADKKGNILSTKNVKPENRFDNPEINRNDL
RAILLNSLENDTVIWDRKLVMLEPGKKKWTLTFENKPSETADLVILANGGMSKVRKFVTD
TEVEETGTFNIQADIHQPEINCPGFFQLCNGNRLMASHQGNLLFANPNNNGALHFGISFK
TPDEWKNQTQVDFQNRNSVVDFLLKEFSDWDERYKELIHTTLSFVGLATQIFPLEKP-WK
SKRPLPITMIGDAAHLMPPFAGQGVNSGLVDALILSDNLADGKFNSIEEAVKNYEQQMFI
YGKEAQEESTQNEIEMFKPDFTFQQLLNV
>AMP52614.1
----------MNLLSDKNVAIIGGGPVGLTMAKLLQQNGIDVSVYERDNDREARIFGGTL
DLHKGSGQEAMKKAGLLQTYYDLALPMGVNIADKKGNILSTKNVKPENRFDNPEINRNDL
RAILLNSLENDTVIWDRKLVMLEPGKKKWTLTFENKPSETADLVILANGGMSKVRKFVTD
TEVEETGTFNIQADIHQPEINCPGFFQLCNGNRLMASHQGNLLFANPNNNGALHFGISFK
TPDEWKNQTQVDFQNRNSVVDFLLKEFSDWDERYKELIHTTLSFVGLATRIFPLEKP-WK
SKRPLPITMIGDAAHLTPPFAGQGVNSGLVDALILSDNLADGKFNSIEEAVKNYEQQMFI
YGKEAQEESTQNEIEMFKPDFTFQQLLNV
>AMP50073.1
----------MNLLSDKNVAIIGGGPVGLTMAKLLQQNGIDVSVYERDNDREARIFGGTL
DLHKGSGQEAMKKAGLLQTYYDLALPMGVNIADKKGNILSTKNVKPENRFDNPEINRNDL
RAILLNSLENDTVIWDRKLVMLEPGKKKWTLTFENKPSETADLVILANGGMSKVRKFVTD
TEVEETGTFNIQADIHQPEINCPGFFQLCNGNRLMASHQGNLLFANPNNNGALHFGISFK
TPDEWKNQTQVDFQNRNSVVDFLLKEFSDWDERYKELIHTTLSFVGLATRIFPLEKP-WK
SKRPLPITMIGDAAHLKPPFAGQGVNSGLVDALILSDNLADGKFNSIEEAVKNYEQQMFI
YGKEAQEESTQNEIEMFKPDFTFQQLLNV
>AIW80590.1
----------MNLLSDKNVAIIGGGPVGLTMAKLLQQNGIDVSVYERDNDREARIFGGTL
DLHKGSGQEAMKKAGLLQTYYDLALPMGVNIADEKGNILSTKNVKPENRFDNPEINRNDL
RAILLNSLENDTVIWDRKLVMLEPGKKKWTLTFENKPSETADLVILANGGMSKVRKFVTD
TEVEETGTFNIQADIHQPEINCPGFFQLCNGNRLMASHQGNLLFANPNNNGALHFGISFK
TPDEWKNQTQVDFQNRNSVVDFLLKEFSDWDERYKELIHTTLSFVGLATRIFPLEKP-WK
SKRPLPITMIGDAAHWMPPFAGQGVNSGLVDALILSDNLADGKFNSIEEAVKNYEQQMFI
YGKEAQEESTQNEIEMFKPDFTFQQLLNV
>AIW80475.1
----------MNLLSDKNVAIIGGGPVGLTMAKLLQQNGIDVSVYERDNDREARIFGGTL
DLHKGSGQEAMKKAGLLQTYYDLALPMGVNIADKKGNILSTKNVKPENRFDNPEINRNDL
RAILLNSLENDTVIWDRKLVMLEPGKKKWTLTFENKPSETADLVILANGGMSKVRKFVTD
TEVEETGTFNIQADIHQPEINCPGFFQLCNGNRLMASHQGNLLFANPNNNGALHFGISFK
TPDEWKNQTQVDFQNRNSVVDFLLKEFSDWDERYKELIHTTLSFVGLATRIFPLEKP-WK
SKRPLPITMIGDAAHSMPPFAGQGVNSGLVDALILSDNLADGKFNSIEEAVKNYEQQMFI
YGKEAQEESTQNEIEMFKPDFTFQQLLNV
>KMM32289.1
----------MNLLSDKNVAIIGGGPVVLTMAKLLQQNGIDVSVYERDNDREARIFGGTL
DLHKGSGQEAMKKAGLLQTYYDLALPMGVNIADKKGNILSTKNVKPENRFDNPEINRNDL
RAILLNSLENDTVIWDRKLVMLEPGKKKWTLTFENKPSETADLVILANGGMSKVRKFVTD
TEVEETGTFNIQADIHQPEINCPGFFQLCNGNRLMASHQGNLLFANPNNNGALHFGISFK
TPDEWKNQTQVDFQNRNSVVDFLLKEFSDWDERYKELIHTTLSFVGLATRIFPLEKP-WK
SKRPLPITMIGDAAHLMPPFAGQGVNSGLVDALILSDNLADGKFNSIEEAVKNYEQQMFI
YGKEAQEESTQNEIEMFKPDFTFQQLLNV
>AIW80589.1
----------MNLLSDKNVAIIGGGPVGLTMAKLLQQNGIDVSVYERDNDREARIFGGTL
DLHKGSGQEAMKKAGLLQTYYDLALPMGVNIADEKGNILSTKNVKPENRFDNPEINRNDL
RAILLNSLENDTVIWDRKLVMLEPGKKKWTLTFENKPSETADLVILANGGMSKVRKFVTD
TEVEETGTFNIQADIHQPEINCPGFFQLCNGNRLMASHQGNLLFANPNNNGALHFGISFK
TPDEWKNQTQVDFQNRNSVVDFLLKEFSDWDERYKELIHTTLTFVGLATRIFPLEKP-WK
SKRPLPITMIGDAAHLMQPFAGQGVNSGLVDALILSDNLADGKFNSIEEAVKNYEQQMFI
YGKEAQEESTQNEIEMFKPDFTFQQLLNV
>AMP50242.1
----------MNLLSDKNVAIIGGGPVGLTMAKLLQQNGIDVSVYERDNDREARIFGGTL
DLHKGSGQEAMKKAGLLQTYYDLALPMGVNIADKKGNILSTKNVKPENRFDNPEINRNDL
RAILLNSLENDTVIWDRKLVMLEPGKKKWTLTFENKPSETADLVILANGGMSKVRKFVTD
TEVEETGTFNIQADIHQPEINCPGFFQLCNGNRLMASHQGNLLFANPNNNGALHFGISFK
TPDEWKNQTQVDFQNRNSVVDFLLKEFSDWDERYKELIHTTLTFVGLATRIFPLEKP-WK
SKRPLPITMIGDAAHLMQPFAGQGVNSGLVDALILSDNLADGKFNSIEEAVKNYEQQMFI
YGKEAQEESTQNEIEMFKPDFTFQQLLNV
>AIW80477.1
----------MNLLSDKNVAIIGGGPVGLTMAKLLQQNGIDVSVYERDNDREARIFGGTL
DLHKGSGQEAMKKAGLLQTYYDLALPMGVNIADKKGNILSTKNVKPENRFDNPEINRNDL
RAILLNSLENDTVIWDRKLVMLEPGKKKWTLTFENKPSETADLVILANGGMSKVRKFVTD
TEVEETGTFNIQADIHQPEINCPGFFQLCNGNRLMASHQGNLLFANPNNNGALHFGISFK
TPDEWKNQTQVDFQNRNSVVDFLLKEFSDWDERYKELIHTTLSFVGLATRIFPLEKP-WK
SKRPLPITMIGDAAHLMLPFAGQGVNSGLVDALILSDNLADGKFNSIEEAVKNYEQQMFI
YGKEAQEESTQNEIEMFKPDFTFQQLLNV
>APO26848.1
----------MNLLSDKNVAIIGGGPVGLTMAKLLQQNGIDVSVYERDNDREARIFGGTL
DLHKGSGQEAMKKAGLLQTYYDLALPMGVNIADEKGNILSTKNVKPENRFDNPEINRKDL
RAILLNSLENDTVIWDRKLVMLEPGKKKWTLTFENKPSETADLVILANGGMSKVRKFVTD
TEVEETGTFNIQADIHQPEINCPGFFQLCNGNRLMASHQGNLLFANPNNNGALHFGISFK
TPDEWKNQTQVDFQNRNSVVDFLLKEFSDWDERYKELIHTTLSFVGLATRIFPLEKP-WK
SKRPLPITMIGDAAHLVPPFAGQGVNSGLVDALILSDNLADGKFNSIEEAVKNYEQQMFI
YGKEAQEESTQNEIEMFKPDFTFQQLLNV
>AMP48046.1
----------MNLLSDKNVAIIGGGPVGLTMAKLLQQNGIDVSVYERDNDREARIFGGTL
DLHKGSGQEAMKKAGLLQTYYDLALPMGVNIADEKGNILSTKNVKPENRFDNPEINRNDL
RAILLNSLENDTVIWDRKLVMLEPGKKKWTLTFENKPSETADLVILANGGMSKVRKFVTD
TEVEETGTFNIQADIHQPEINCPGFFQLCNGNRLMASHQGNLLFANPNNNGALHFGISFK
TPDEWKNQTQVDFQNRNSVVDFLLKEFSDWDERYKELIHTTLSFVGLATRIFPLEKP-WK
SKRPLPITMIGDAAHLLPPFAGQGVYSGLVDALILSDNLADGKFNSIEEAVKNYEQQMFI
YGKEAQEESTQNEIEMFKPDFTFQQLLNV
>APO26789.1
----------MNLLSDKNVAIIGGGPVGLTMAKLLQQNGIDVSVYERDNDREARIFGGTL
DLHKGSGQEAMKKAGLLQTYYDLALPMGVNIADEKGNILSTKNVKPENRFDNPEINRNDL
RAILLNSLENDTVIWDRKLVMLEPGKKKWTLTFENKPSETADLVILANGGMSKVRKFVTD
TEVEETGTFNIQADIHQPEINCPGFFQLCNGNRLMASHQGNLLFANPNNNGALHFGISFK
TPDEWKNQTQVDFQNRNSVVDFLLKEFSDWDERYKELIHTTLSFVGLATRIFPLEKP-WK
SKRPLPITMIGDAAPLMPPFAGQGVNSGLVDALILSDNLADGKFNSIEEAVKNYEQQMFI
YGKEAQEESTQNEIEMFKPDFTFQQLLNV
>MDY3436965.1
----------MNLLSDKNVAIIGGGPVGLTMAKLLQQNGIDVSVYERDNDRDARIFGGTL
DLHKGSGQEAMKKAGLLQTYYDLALPMGVNIADEKGNILSTKNVKPENRFDNPEINRNDL
RAILLNSLENDTVIWDRKLVMLEPGKKKWTLTFENKPSETADLVILANGGMSKVRKFVTD
TEVEETGTFNIQADIHQPEINCPGFFQLCNGNRLMASHQGNLLFANPNNNGALHFGISFK
TPDEWKNQTQVDFQNRNSVVDFLLKEFSDWDERYKELIHATLSFVGLPTRIFPLEKP-WK
SKRPLPITMIGDAAHLMPPFAGQGVNSGLVDALILSDNLADGKFNSIEEAVKNYEQQMFI
YGKEAQEESTQNEIEMFKPDFTFQQLLNV
>OBP47984.1
----------MNLLSDKNVAIIGGGPVGLTMAKLLQQNGIDVSVYERDNDREARIFGGTL
DLHKGSGQEAMKKAGLLQTYYDLALPMGVNIADEKGNILSTKNVKPENRFDNPEINRNDL
RAILLNSLENDTVIWDRKLVMLEPGKKKWTLTFENKPSETADLVILANGGMSKVRKFVTD
TEVEETGTFNIQADIHQPEINCPGFFQLCNGNRLMASHQGNLLFANPNNNGALHFGISFK
TPDEWKNQTQVDFQNRNSVVDFLLKEFSDWDERYKELIHATLSFVGLPTRIFPLEKP-WK
SKRPLPITMIGDAAHLMPPFAGQGVNSGLVDALILSDNLADGKFNSIEEAVKNYEQQMFI
YGKEAQEESTQNEIEMFKPDFTFQQLLNV
>OFM83017.1
----------MNLLSDKNVAIIGGGPVGLTMAKLLQQNGIDVSVYERDNDREARIFGGTL
DLHKGSGQEAMKKAGLLQTYYDLALPMGVNIADKKGNILSTKNVKPENRFDNPEINRNDL
RAILLNSLENDTVIWDRKLVMLEPGKKKWTLTFENKPSETADLVILANGGMSKVRKFVTD
TEVEETGTFNIQADIHQPEINCPGFFQLCNGNRLMASHQGKLLFANPNNNGALHFGISFK
TPDEWKNQTQVDFQNRNSVVDFLLKEFSDWDERYKELIHTTLSFVGLPTRIFPLEKP-WK
SKRPLPITMIGDAAHLMPPFAGQGVNSGLVDALILSDNLADGKFNSIEEAVKNYEQQMFI
YGKEAQEESTQNEIEMFKPDFTFQQLLNV
>AIW80586.1
----------MNLLSDKNVAIIGGGPVGLTMAKLLQQNGIDVSVYERDNDREARIFGGTL
DLHKGSGQEAMKKAGLLQTYYDLALPMGVNIADEKGNILSTKNVKPENRFDNPEINRNDL
RAILLNSLENDTVIWDRQLVMLEPGKKKWTLTFENKPSETADLVILANGGMSKVRKFVTD
TEVEETGTFNIQADIHQPEINCPGFFQLCNGNRLMASHQGNLLFANPNNNGALHFGISFK
TPDEWKNQTQVDFQNRNSVVDFLLKEFSDWDERYKELIHTTLSFVGLATRIFPLEKP-WK
SKRPLPITMIGDAAHLTSPFAGQGVNSGLVDALILSDNLADGKFNSIEEAVKNYEQQMFI
YGKEAQEESTQNEIEMFKPDFTFQQLLNV
>AMP49834.1
----------MNLLSDKNVAIIGGGPVGLTMAKLLQQNGIDVSVYERDNDREARIFGGTL
DLHKGSGQEAMKKAGLLQTYYDLALPMGVNIADKKGNILSTKNVKPENRFDNPEINRNDL
RAILLNSLENDTVIWDRKLVMLEPGKKKWTLTFENKPSETADLVILANGGMSKVRKFFPD
TEVEETGTFNIQADIHQPEINCPGFFQLCNGNRLMASHQGNLLFANPNNNGALHFGISFK
TPDEWKNQTQVDFQNRNSVVDFLLKEFSDWDERYKELIHTTLSFVGLATRIFPLEKP-WK
SKRPLPITMIGDAAHLVPPFAGQGVNSGLVDALILSDNLADGKFNSIEEAVKNYEQQMFI
YGKEAQEESTQNEIEMFKPDFTFQQLLNV
>UVV56929.1
----------MNLLSDKNVAIIGGGPVGLTMAKLLQQNGIDVSVYERDNDREARIFGGTL
DLHKGSGREAMKKAGLLQTYYDLALPMGVNIADEKGNILSTKNVKPENRFDNPEINRNDL
RAILLNSLENDTVIWDRKLVMLEPGKKKWTLTFENKPSETADLVILANGGMSKVRKFVTD
TEVEETGTFNIQADIHQPEINCPGFFQLCNGNRLMASHQGNLLFANPNNNGALHFGISFK
THDEWKNQTQVDFQNRNSVVDFLLKEFSDWDERYKELIHTTLSFVGLATRIFPLEKP-WK
SKRPLPITMIGDAAHLMPPFAGQGVNSGLVDALILSDNLADGKFNSIEEAVKNYEQQMFI
YGKEAQEESTQNEIEMFKPDFTFQQLLNV
>Tet(X5)
MTMRIDTDKQMNLLSDKNVAIIGGGPVGLTMAKLLQQNGIDVSVYERDNDREARIFGGTL
DLHKGSGQEAMKKAGLLQTYYDLALPMGVNIADEKGNILSTKNVRPENRFDNPEINRNDL
RTILLNSLQNDTVIWDRKLVTLEPDKEKWILTFEDKSSETADLVIIANGGMSKVRKFVTD
TEVEETGTFNIQADIHQPEVNCPGFFQLCNGNRLMAAHQGNLLFANPNNNGALHFGISFK
TPDEWKSKTRVDFQDRNSVVDFLLKKFSDWDERYKELIRLTSSFVGLATRIFPLDKS-WK
SKRPLPITMIGDAAHLMPPFAGQGVNSGLMDALILSDNLTNGKFNSIEEAIENYEQQMFA
YGREAQAESIINETEMFSLDFSFQKLMNL
>EFT36512.1
----------MNLLSDKNVAIIGAGPVGLTMARLLQQNGVDVTVYERDKDRDARIFGGTL
DLHRDSGQEAMKKAGLLQTYYDLALPMGVNIADEKGNILTTKNVKPENRFDNPEINRNDL
RTILLNSLQNNTVIWDRKLVALEPDKEKWVLSFEDKPNETADLVIIANGGMSKVRKYVTD
TEVEETGTFNIQADIHQPEINCPGFFQLCNGNRLMASHQGNLLFANPNNNGALHFGISFK
TPDEWKNQTQVDFQNRNSVVDFLLKKFSDWDERYKELIHTTLSFVGLATRIFPLEKP-WK
SKRPLPITMIGDAAHLMPPFAGQGVNSGLMDALILSDNLTNGKFNSIEEAIENYEQQMFA
YGREAQEESTQNEIEMFKPDFTFQQLLNV
>MCR2370048.1
----------MNLLSDKNVAIIGAGPVGLTMARLLQQNGVDVTVYERDKDRDARIFGGTL
DLHRDSGQEAMKKAGLLQTYYDLALPMGVNIADEKGNILTTKNVKPENRFDNPEINRNDL
RTILLNSLQNNTVIWDRKLVALEPDKEKWVLSFEDKPNETADLVIIANGGMSKVRKYVTD
TEVEETGTFNIQADIHQPEINCPGFFQLCNGNRLMASHQGNLLFANPNNNGALHFGISFK
TPDEWKNQTQVDFQNRNSVVDFLLKKFSDWDERYKELIHTTLSFVGLATRIFPLEKP-WK
SKRPLPITMIGDAAHLMPPFAGQGVNSGLMDALILSDNLTNGKFNSIEEAIENYEQQMFA
YGREAQEESTQNEIEMFKPDFTFQQLLNV
>HCK6478122.1
----------MNLLSDKNVAIIGAGPVGLTMARLLQQNGVDVTVYERDKDRDARIFGGTL
DLHRDSGQEAMKKAGLLQTYYDLALPMGVNIADEKGNILTTKNVKPENRFDNPEINRNDL
RTILLNSLQNNTVIWDRKLVALEPDKEKWVLSFEDKPNETADLVIIANGGMSKVRKYVTD
TEVEETGTFNIQADIHQPEVNCPGFFQLCNGNRLMASHQGNLLFANPNNNGALHFGISFK
TPDEWKNQTQVDFQNRNSVVDFLLKKFSDWDERYKELIHTTLSFVGLATRIFPLEKP-WK
SKRPLPITMIGDAAHLMPPFAGQGVNSGLMDALILSDNLTNGKFNSIEEAIENYEQQMFA
YGREAQEESTQNEIEMFKPDFTFQQLLNV
>ADZ11542.1
----------MNLLSDKNVAIIGGGPVGLTMARLLQQNGVDVTVYERDKDRDARIFGGTL
DLHRDSGQEAMKKAGLLQTYYDLALPMGVNIADEKGNILTTKNVKPENRFDNPEINRNDL
RTILLNSLQNNTVIWDRKLVALEPDKEKWVLSFEDKPNETADLVIIANGGMSKVRKYVTD
TEVEETGTFNIQADIHQPEINCPGFFQLCNGNRLMASHQGNLLFANPNNNGALHFGISFK
TPDEWKNQTQVDFQNRNSVVDFLLKKFSDWDERYKELIHTTLSFVGLATRIFPLEKP-WK
SKRPLPITMIGDAAHLMPPFAGQGVNSGLMDALILSDNLTNGKFNSIEEAIENYEQQMFA
YGREAQEESTQNEIEMFKPDFTFQQLLNV
>ADZ11546.1
----------MNLLSDKNVAIIGAGPVGLTMARLLQQNGVDVTVYERDKDRDARIFGGTL
DLHRDSGQEAMKKAGLLQTYYDLALPMGVNIADEKGNILTTKNVKPENRFDNPEINRNDL
RTILLNSLQNNTVIWDRKLVALEPDKEKWVLSFEDKPNETANLVIIANGGMSKVRKYVTD
TEVEETGTFNIQADIHQPEINCPGFFQLCNGNRLMASHQGNLLFANPNNNGALHFGISFK
TPDEWKNQTQVDFQNRNSVVDFLLKKFSDWDERYKELIHTTLSFVGLATRIFPLEKP-WK
SKRPLPITMIGDAAHLMPPFAGQGVNSGLVDALILSDNLADGKFNSIEEAVKNYEQQMFI
YGKEAQEESTQNEIEMFKPDFTFQQLLNV
>MCW5914909.1
----------MNLLSDKNVAIIGGGPVGLTMARLLQQNGVDVTVYERDKDRDARIFGGTL
DLHRDSGQEAMKKAGLLQTYYDLALPMGVNIADEKGNILTTKNVKPENRFDNPEINRNDL
RTILLNSLQNNTVIWDRKLVALEPDKEKWVLSFEDKPNETADLVIIANGGMSKVRKYVTD
TEVEETGTFNIQADIHQPEVNCPGFFQLCNGNRLMASHQGNLLFANPNNNGALHFGISFK
TPDEWKNQTQVDFQNRNSVVDFLLKEFSDWDERYKELIHTTLSFVGLATRIFPLEKP-WK
SKRPLPITMIGDAAHLMPPFAGQGVNSGLVDALILSDNLADGKFNSIEEAVKNYEQQMFI
YGKEAQEESTQNEIEMFKPDFTFQQLLNV
>OBP63446.1
----------MNLLSDKNVAIIGGGPVGLTMAKLLQQNGIDVSVYERDNDREARIFGGTL
DLHKGSGQEAMKRAGLLQTYYDLALPMGVNIVDEKGNILTTKNVRPENRFDNPEINRNDL
RAILLNSLENDTVIWDRKLVALEPDKEKWVLSFEDKPNETADLVIIANGGMSKVRKYVTD
TEVEETGTFNIQADIHQPEINCPGFFQLCNGNRLMASHQGNLLFANPNNNGALHFGISFK
TPDEWKNQTQVDFQNRNSVVDFLLKKFSDWDERYKELIHTTLSFVGLATRIFPLEKP-WK
SKRPLPITMIGDAAHLMPPFAGQGVNSGLMDALILSDNLTNGKFNSIEEAIENYEQQMFA
YGREAQEESTQNEIEMFKPDFTFQQLLNV
>BDR99735.1
----------MTLLKHKKITIIGAGPVGLTMARLLQQNGVDITVYERDKDQDARIFGGTL
DLHRDSGQEAMKRAGLLQTYYDLALPMGVNIADEKGNILSTKNVKPENRFDNPEINRNDL
RAILLNSLENDTVIWDRKLVMLEPGKKKWTLTFENKPSETADLVILANGGMSKVRKFVTD
TEVEETGTFNIQADIHQPEVNCPGFFQLCNGNRLMAAHQGNLLFANPNNNGALHFGISFK
TPDEWKSKTRVDFQDRNSVVDFLLKKFSDWDERYKELIRLTSSFVGLATRIFPLDKS-WK
SKRPLPITMIGDAAHLMPPFAGQGVNSGLMDALILSDNLTNGKFNSIEEAIENYEQQMFI
YGKEAQEESTQNEIEMFKPDFTFQQLLNV
>QKQ71828.1
----------MNLLSDKNVAIIGGGPVGLTMAKLLQQNGIDVSVYERDNDREARIFGGTL
DLHKGSGQEAMKKAGLLQTYYDLALPMGVNIADEKGNILSTKNVKPENRFDNPEINRNDL
RAILLNSLENDTVIWDRKLVMLEPGKKKWTLTFENKPSETADLVILANGGMSKIRSFVTD
TQVEETGTFNIQADILQPEINCPGFFQLCNGNRLMAGHQGILLFANPNNNGALYLGISFK
TPDEWKNKIPLDFQDRNSVADFLLKRFSKWSEVYKQLIRSVSTFQCLPTRKFPLNND-WK
SNRPLPITMIGDAAHLMSPFAGQGVNTGLLDALILSENLTNGEFTSIENAIENYEQQMFV
YAKDTQDESTENETEMFSPNFSFQKLLNL
>Tet(X3)
MTMRIDTDKQMNLLSDKNVAIIGGGPVGLTMAKLLQQNGIDVSVYERDNDREARIFGGTL
DLHKGSGQEAMKKAGLLQTYYDLALPMGVNIADEKGNILSTKNVKPENRFDNPEINRNDL
RAILLNSLENDTVIWDRKLVMLEPGKKKWTLTFENKPSETADLVILANGGMSKIRSFVTD
TQVEETGTFNIQADILQPEINCPGFFQLCNGNRLMAGHQGILLFANPNNNGALYLGISFK
TPDEWKNKIPLDFQDRNSVADFLLKRFSKWSEVYKQLIRSVSTFQCLPTRKFPLNND-WK
SNRPLPITMIGDAAHLMSPFAGQGVNTGLLDALILSENLTNGEFTSIENAIENYEQQMFV
YAKDTQDESTENETEMFSPNFSFQKLLNL
>HAV4865829.1
----------MNLLSDKNVAIIGGGPVGLTMAKLLQQNGIDVSVYERDNDREARIFGGTL
DLHKGSGQEAMKKAGLLQTYYDLALPMGVNIADEKGNILSTKNVKPENRFDNPEINRNDL
RAILLNSLENDTVIWDRKLVMLEPGKKKWTLTFENKPSETADLVILANGGMSKIRSFVTD
TQVEETGTFNIQADILQPEINCPGFFQLCNGNRLMAGHQGILLFANPNNNGALYLGISFK
TPDEWKNKIPLDFQDRNSVADFLLKRFSKWSEVYKQLIRSVSTFQCLPTRKFPLNND-WK
SNRPLPITMIGDAAHLMSPFAGQGVNTGLLDALILSENLTNGEFTSIENAIENYEQQMFV
YSKDTQDESTENETEMFSPNFSFQKLLNL
>AMP50907.1
----------MNLLSDKNVAIIGGGPVGLTMAKLLQQNGIDVSVYERDNDREARIFGGTL
DLHKGSGQEAMKKAGLLQTYYDLALPMGVNIADEKGNILSTKNVKPENRFDNPEINRNDL
RAILLNSLENDTVIWDRKLVMLEPGKKKWTLTFENKPSETADLVILANGGMSKIRSFVTD
TQVEETGTFNIQADILQPEINCPGFFQLCNGNRLMAGHQGIFLFANPNNNGALYLGISFK
TPDEWKNKIPLDFQDRNSVADFLLKRFSKWSEVYKQLIRSVSTFQCLPTRKFPLNND-WK
SNRPLPITMIGDAAHLMSPFAGQGVNTGLLDALILSENLTNGEFTSIENAIENYEQQMFV
YAKDTQDESTENETEMFSPNFSFQKLLNL
>UOH76573.1
----------MNLLSDKNVAIIGGAPVGLTMAKLLQQNGIDVSVYERDNDREARIFGGTL
DLHKGSGQEAMKKAGLLQTYYDLALPMGVNIADEKGNILSTKNVKPENRFDNPEINRNDL
RAILLNSLENDTVIWDRKLVMLEPGKKKWTLTFENKPSETADLVILANGGMSKIRSFVTD
TQVEETGTFNIQADILQPEINCPGFFQLCNGNRLMAGHQGILLFANPNNNGALYLGISFK
TPDEWKNKIPLDFQDRNSVADFLLKRFSKWSEVYKQLIRSVSTFQCLPTRKFPLNND-WK
SNRPLPITMIGDAAHLMSPFAGQGVNTGLLDALILSENLTNGEFTSIENAIENYEQQMFV
YAKDTQDESTENETEMFSPNFSFQKLLNL
>UOH76599.1
----------MNLLSDKNVAIIGGGSVGLTMAKLLQQNGIDVSVYERDNDREARIFGGTL
DLHKGSGQEAMKKAGLLQTYYDLALPMGVNIADEKGNILSTKNVKPENRFDNPEINRNDL
RAILLNSLENDTVIWDRKLVMLEPGKKKWTLTFENKPSETADLVILANGGMSKIRSFVTD
TQVEETGTFNIQADILQPEINCPGFFQLCNGNRLMAGHQGILLFANPNNNGALYLGISFK
TPDEWKNKIPLDFQDRNSVADFLLKRFSKWSEVYKQLIRSVSTFQCLPTRKFPLNND-WK
SNRPLPITMIGDAAHLMSPFAGQGVNTGLLDALILSENLTNGEFTSIENAIENYEQQMFV
YAKDTQDESTENETEMFSPNFSFQKLLNL
>EIH4742091.1
----------MNLLSDKNVAIIGGGPVGLTMAKLLQQNDIDVSVYERDNDREARIFGGTL
DLHKGSGQEAMKKAGLLQTYYDLALPMGVNIADEKGNILSTKNVKPENRFDNPEINRNDL
RAILLNSLENDTVIWDRKLVMLEPGKKKWTLTFENKPSETADLVILANGGMSKIRSFVTD
TQVEETGTFNIQADILQPEINCPGFFQLCNGNRLMAGHQGILLFANPNNNGALYLGISFK
TPDEWKNKIPLDFQDRNSVADFLLKRFSKWSEVYKQLIRSVSTFQCLPTRKFPLNND-WK
SNRPLPITMIGDAAHLMSPFAGQGVNTGLLDALILSENLTNGEFTSIENAIENYEQQMFV
YAKDTQDESTENETEMFSPNFSFQKLLNL
>AMP57053.1
----------MNLLNNKKVTIIGGGPVGLTMARLLQQNDIDVTVYERDKDRQARIFGGTL
DLHKTSGQEAMKKAGLLKAYYDLALPMGVNIADEKGNILSVQNVTPENRFDNPEINRNDL
RTILLNSLKNDTVIWDRKLVTLEPHNKKWTLTFEDKPNETADLLILANGGMSKIRSFVTD
TQVEETGTFNIQADILQPEINCPGFFQLCNGNRLMAGHQGILLFANPNNNGALYLGISFK
TPDEWKNKIPLDFQDRNSVADFLLKRFSKWSEVYKQLIRSVSTFQCLPTRKFPLNND-WK
SNRPLPITMIGDAAHLMSPFAGQGVNTGLLDALILSENLTNGEFTSIENAIENYEQQMFV
YAKDTQDESTENETEMFSPNFSFQKLLNL
>Tet(X1)
------------------------------MANLLQQNGIDITVYERDENPKARVWGGTL
DLHKNSGQEAMKKVGLLQTYYDLALPMGVNFADEKGNIIATRNPTLENKFDNPEINRNAL
RKMLLGSLKNDTVVWDRKSIGLEQENGKWLLHFENKPTALADFIIVSNGGMSKIRNFVSD
NEVEETGTFIIQGDIPEPETNCPEFYKLCNNNRLMTAHQGNLLVANPFNNGMLTYGVIFK
KPEEWNNGKGLDFKPTKSVSEFLTNRFSNWSNEYKELIRSTTFFVGLTIKIFPLDKKPWK
SNRPLPITLIGDTAHLMPPFAGQGVNIGLMDALILSENLTNGKFGTIQSAIDDYEQRMFV
YATEAQADSTKNEIEMRNPSFTFQQLMNV
